# Supplementary material for: catena-Poly[bis­(μ3-2-methyl­benzoato)disilver(I)]
Source: Acta Crystallogr Sect E Struct Rep Online. 2011 May 7;67(Pt 6):m734–5. doi: 10.1107/S1600536811016801 (PMC3120433; doi:10.1107/S1600536811016801)
Supplement: Supplementary file 1 [file e-67-0m734-sup1.cif]

##############################################################################
#                                                                            #
# This CIF contains the data in a paper accepted for publication in          #
# Acta Crystallographica Section E. It conforms to the requirements of       #
# Notes for Authors for Acta Crystallographica Section E, and has been       #
# peer reviewed under the auspices of the IUCr Commission on Journals.       #
#                                                                            #
# Full details of the Crystallographic Information File format               #
# are given in the paper "The Crystallographic Information File (CIF):       #
# a New Standard Archive File for Crystallography" by S. R. Hall, F. H.      #
# Allen and I. D. Brown [Acta Cryst. (1991), A47, 655-685].                  #
#                                                                            #
# The current version of the core CIF dictionary is obtainable from          #
# ftp://ftp.iucr.org/pub/cif_core.dic.                                       #
#                                                                            #
# Software is freely available for graphical display of the structure(s)     #
# in this CIF. For information consult the CIF software page                 #
# http://www.iucr.org/resources/cif/software.                                #
#                                                                            #
# This file may be used for bona fide research purposes within the           #
# scientific community so long as proper attribution is given to the journal # 
# article from which it was obtained.                                        #
#                                                                            #
##############################################################################
data_global
_audit_creation_method     ?
_journal_date_recd_electronic     2011-03-27
_journal_date_accepted     2011-05-04
_journal_name_full     'Acta Crystallographica, Section E'
_journal_year     2011
_journal_volume     67
_journal_issue      6
_journal_page_first     m734
_journal_page_last     m735
_journal_paper_category     QM
_journal_coeditor_code     EZ2241
_publ_contact_author
;
Muhammad Nawaz Tahir
University of Sargodha
Department of Physics
Sargodha
Pakistan
;
_publ_contact_author_email     'dmntahir_uos@yahoo.com'
_publ_contact_author_fax     '0092 48 32 22 121'
_publ_contact_author_phone     '0092 48 92 30 914'
_publ_section_title
;
<i>catena</i>-Poly[bis(\m~3~-2-methylbenzoato)disilver(I)]
;
loop_
    _publ_author_name
    _publ_author_address
    'Danish, Muhammad'
;
Department of Chemistry
University of Gujrat
Department of Chemistry
Hafiz Hayat Campus
Gujrat
Pakistan
;
    'Tahir, M. Nawaz'
;
Department of Physics
University of Sargodha
Sargodha
Pakistan
;
    'Sabiha Ghafoor'
;
Department of Chemistry
University of Sargodha
Sargodha
Pakistan
;
    'Nazir Ahmad'
;
Department of Chemistry
University of Sargodha
Sargodha
Pakistan
;
    'Mehwish Nisa'
;
Department of Chemistry
University of Sargodha
Sargodha
Pakistan
;
data_I
_audit_creation_method     SHELXL-97
_chemical_name_systematic
;
<i>catena</i>-Poly[bis(\m~3~-2-methylbenzoato)disilver(I)]
;
_chemical_name_common     ?
_chemical_formula_moiety     'C16 H14 Ag2 O4'
_chemical_formula_sum     'C16 H14 Ag2 O4'
_chemical_formula_iupac     '[Ag2(C8 H7 O2)2]'
_chemical_formula_weight     486.01
_symmetry_cell_setting     monoclinic
_symmetry_space_group_name_H-M     'P 21/c'
_symmetry_space_group_name_Hall     '-P 2ybc'
loop_
    _symmetry_equiv_pos_site_id
    _symmetry_equiv_pos_as_xyz
    1 x,y,z
    2 -x,1/2+y,1/2-z
    3 -x,-y,-z
    4 x,1/2-y,1/2+z
_cell_length_a     5.6607(3)
_cell_length_b     27.1493(18)
_cell_length_c     10.2455(7)
_cell_angle_alpha     90
_cell_angle_beta     100.538(3)
_cell_angle_gamma     90
_cell_volume     1548.01(17)
_cell_formula_units_Z     4
_cell_measurement_reflns_used     2487
_cell_measurement_theta_min     3.00
_cell_measurement_theta_max     27.60
_cell_measurement_temperature     296(2)
_exptl_crystal_description     needle
_exptl_crystal_colour     colorless
_exptl_crystal_size_max     0.28
_exptl_crystal_size_mid     0.15
_exptl_crystal_size_min     0.13
_exptl_crystal_density_diffrn     2.085
_exptl_crystal_density_meas     ?
_exptl_crystal_density_method     'not measured'
_exptl_crystal_F_000     944
_exptl_absorpt_coefficient_mu     2.543
_exptl_absorpt_correction_type     multi-scan
_exptl_absorpt_process_details     '(SADABS; Bruker, 2005)'
_exptl_absorpt_correction_T_min     0.465
_exptl_absorpt_correction_T_max     0.555
_exptl_special_details
;
;
_diffrn_ambient_temperature     296(2)
_diffrn_radiation_type     MoK\a
_diffrn_radiation_wavelength     0.71073
_diffrn_radiation_source     'fine-focus sealed tube'
_diffrn_radiation_monochromator     graphite
_diffrn_measurement_device_type     'Bruker Kappa APEXII CCD'
_diffrn_measurement_method     \w
_diffrn_detector_area_resol_mean     7.60
_diffrn_reflns_number     12447
_diffrn_reflns_av_R_equivalents     0.0363
_diffrn_reflns_av_sigmaI/netI     0.0445
_diffrn_reflns_theta_min     3.00
_diffrn_reflns_theta_max     27.60
_diffrn_reflns_theta_full     27.60
_diffrn_measured_fraction_theta_max     0.970
_diffrn_measured_fraction_theta_full     0.970
_diffrn_reflns_limit_h_min     -6
_diffrn_reflns_limit_h_max     7
_diffrn_reflns_limit_k_min     -30
_diffrn_reflns_limit_k_max     35
_diffrn_reflns_limit_l_min     -13
_diffrn_reflns_limit_l_max     13
_diffrn_standards_number     0
_diffrn_standards_interval_count     ?
_diffrn_standards_interval_time     ?
_diffrn_standards_decay_%     ?
_refine_special_details
;
Refinement of <i>F</i>^2^ against ALL reflections. The weighted <i>R</i>-factor
<i>wR</i> and goodness of fit <i>S</i> are based on <i>F</i>^2^, conventional
<i>R</i>-factors <i>R</i> are based on <i>F</i>, with <i>F</i> set to zero for
negative <i>F</i>^2^. The threshold expression of <i>F</i>^2^ >
\s(<i>F</i>^2^) is used only for calculating <i>R</i>-factors(gt) <i>etc</i>.
and is not relevant to the choice of reflections for refinement.
<i>R</i>-factors based on <i>F</i>^2^ are statistically about twice as large
as those based on <i>F</i>, and <i>R</i>- factors based on ALL data will be
even larger.
;
_reflns_number_total     3486
_reflns_number_gt     2487
_reflns_threshold_expression     I>2\s(I)
_refine_ls_structure_factor_coef     Fsqd
_refine_ls_matrix_type     full
_refine_ls_R_factor_all     0.0589
_refine_ls_R_factor_gt     0.0343
_refine_ls_wR_factor_gt     0.0555
_refine_ls_wR_factor_ref     0.0613
_refine_ls_goodness_of_fit_ref     1.041
_refine_ls_restrained_S_all     1.041
_refine_ls_number_reflns     3486
_refine_ls_number_parameters     201
_refine_ls_number_restraints     0
_refine_ls_hydrogen_treatment     constr
_refine_ls_weighting_scheme     calc
_refine_ls_weighting_details
                 'calc w=1/[\s^2^(Fo^2^)+(0.0203P)^2^] where P=(Fo^2^+2Fc^2^)/3'
_atom_sites_solution_hydrogens     geom
_atom_sites_solution_primary     direct
_atom_sites_solution_secondary     difmap
_refine_ls_shift/su_max     0.001
_refine_ls_shift/su_mean     0.000
_refine_diff_density_max     0.439
_refine_diff_density_min     -0.538
loop_
    _atom_type_symbol
    _atom_type_description
    _atom_type_scat_dispersion_real
    _atom_type_scat_dispersion_imag
    _atom_type_scat_source
    'C' 'C' 0.0033 0.0016
                         'International Tables Vol C Tables 4.2.6.8 and 6.1.1.4'
    'H' 'H' 0.0000 0.0000
                         'International Tables Vol C Tables 4.2.6.8 and 6.1.1.4'
    'N' 'N' 0.0061 0.0033
                         'International Tables Vol C Tables 4.2.6.8 and 6.1.1.4'
    'O' 'O' 0.0106 0.0060
                         'International Tables Vol C Tables 4.2.6.8 and 6.1.1.4'
    'Ag' 'Ag' -0.8971 1.1015
                         'International Tables Vol C Tables 4.2.6.8 and 6.1.1.4'
_computing_data_collection     'APEX2 (Bruker, 2009)'
_computing_cell_refinement     'SAINT (Bruker, 2009)'
_computing_data_reduction     'SAINT (Bruker, 2009)'
_computing_structure_solution     'SHELXS97 (Sheldrick, 2008)'
_computing_structure_refinement     'SHELXL97 (Sheldrick, 2008)'
_computing_molecular_graphics
                  'ORTEP-3 for Windows (Farrugia, 1997) and PLATON (Spek, 2009)'
_computing_publication_material
;
WinGX (Farrugia, 1999) and PLATON (Spek, 2009)
;
_iucr_refine_instruction_details
;
TITL DANISHAG2_0m in P2(1)/c
CELL 0.71073 5.6607 27.1493 10.2455 90.000 100.538 90.000
ZERR 4.00 0.0003 0.0018 0.0007 0.000 0.003 0.000
LATT 1
SYMM -x, y+1/2, -z+1/2
SFAC C  H  O  Ag
UNIT 64  56  16  8
L.S. 20
MERG 2
ACTA
EQIV $1 x-1, y,z
EQIV $3 x+1, y,z
BOND $H
HTAB
CONF
LIST 4
FMAP 2
PLAN 5
TEMP 23.000
MPLA 8 AG1 O2 C1 O1 AG2 O4 C9 O3
MPLA 4 AG1 O2 AG2_$3 O4_$3
MPLA 4 AG2 O4 AG1_$1 O2_$1
MPLA 3 C1 O1 O2 AG1 AG2
MPLA 7 C2 C3 C4 C5 C6 C7 C8
MPLA 7 C10 C11 C12 C13 C14 C15 C16
MPLA 3 C9 O3 O4 AG1 AG2
WGHT    0.020300
FVAR       0.12995
AG1   4    0.518173   -0.004777    0.653702    11.00000    0.03328    0.05408 =
         0.05704    0.00434    0.01004   -0.00834
AG2   4    0.074023    0.048299    0.590372    11.00000    0.03476    0.05267 =
         0.07118    0.01055    0.01439   -0.00629
O1    3    0.329940    0.107845    0.591361    11.00000    0.03730    0.04169 =
         0.09751    0.00079    0.02427   -0.00358
O2    3    0.644329    0.064446    0.555769    11.00000    0.03187    0.03305 =
         0.05460    0.00588    0.00676   -0.00099
O3    3    0.302854   -0.038441    0.786461    11.00000    0.02982    0.07388 =
         0.06025    0.01866    0.00358   -0.00707
O4    3   -0.059316   -0.022277    0.670566    11.00000    0.03154    0.04496 =
         0.04977    0.01295    0.00677   -0.00128
C1    1    0.535008    0.104727    0.565352    11.00000    0.03751    0.03646 =
         0.03626    0.00299    0.00150   -0.00485
C2    1    0.659598    0.151717    0.540278    11.00000    0.02874    0.03088 =
         0.04003    0.00434   -0.00156   -0.00024
C3    1    0.806964    0.150672    0.445527    11.00000    0.04621    0.03977 =
         0.05318    0.00614    0.00853   -0.00187
AFIX  43
H3    2    0.828085    0.121188    0.402899    11.00000   -1.20000
AFIX   0
C4    1    0.922758    0.192658    0.413464    11.00000    0.05765    0.06080 =
         0.07396    0.02216    0.02088   -0.00313
AFIX  43
H4    2    1.019203    0.191664    0.349129    11.00000   -1.20000
AFIX   0
C5    1    0.892781    0.235576    0.478043    11.00000    0.07275    0.04299 =
         0.10970    0.01531    0.01599   -0.01788
AFIX  43
H5    2    0.970136    0.264032    0.457791    11.00000   -1.20000
AFIX   0
C6    1    0.749253    0.237103    0.572751    11.00000    0.07402    0.03677 =
         0.08943   -0.00739    0.00554   -0.00733
AFIX  43
H6    2    0.732274    0.266675    0.615911    11.00000   -1.20000
AFIX   0
C7    1    0.628976    0.195593    0.605594    11.00000    0.05320    0.03947 =
         0.05343   -0.00242    0.00205   -0.00248
C8    1    0.476856    0.199592    0.712063    11.00000    0.09311    0.07176 =
         0.07319   -0.02688    0.02776   -0.00403
AFIX 137
H8A   2    0.519611    0.173735    0.775929    11.00000   -1.50000
H8B   2    0.310200    0.196629    0.672350    11.00000   -1.50000
H8C   2    0.504185    0.230950    0.755501    11.00000   -1.50000
AFIX   0
C9    1    0.082498   -0.043802    0.764272    11.00000    0.03188    0.03490 =
         0.03662    0.00036    0.00644    0.00273
C10   1   -0.028170   -0.078474    0.849784    11.00000    0.03329    0.03598 =
         0.04128    0.00699    0.01142    0.00925
C11   1   -0.220688   -0.107293    0.788431    11.00000    0.04261    0.04263 =
         0.06175    0.01138    0.01109   -0.00394
AFIX  43
H11   2   -0.278851   -0.103380    0.698092    11.00000   -1.20000
AFIX   0
C12   1   -0.325953   -0.141271    0.858544    11.00000    0.05684    0.05402 =
         0.09479    0.01913    0.02093   -0.00567
AFIX  43
H12   2   -0.451217   -0.160901    0.815822    11.00000   -1.20000
AFIX   0
C13   1   -0.244990   -0.145924    0.991319    11.00000    0.07968    0.06180 =
         0.09664    0.03217    0.04421    0.00488
AFIX  43
H13   2   -0.317248   -0.168434    1.040062    11.00000   -1.20000
AFIX   0
C14   1   -0.059499   -0.117922    1.053007    11.00000    0.09920    0.06894 =
         0.04677    0.02549    0.02844    0.02630
AFIX  43
H14   2   -0.008712   -0.121505    1.144094    11.00000   -1.20000
AFIX   0
C15   1    0.059127   -0.083687    0.984775    11.00000    0.06187    0.04330 =
         0.04112    0.00329    0.01271    0.01664
C16   1    0.264560   -0.054032    1.058227    11.00000    0.10161    0.08084 =
         0.03983   -0.00709   -0.00181    0.00703
AFIX 137
H16A  2    0.235860   -0.019690    1.039348    11.00000   -1.50000
H16B  2    0.410637   -0.063855    1.030489    11.00000   -1.50000
H16C  2    0.278755   -0.059558    1.151888    11.00000   -1.50000
HKLF 4
REM  DANISHAG2_0m in P2(1)/c
REM R1 =  0.0343 for   2487 Fo > 4sig(Fo)  and  0.0589 for all   3486 data
REM    201 parameters refined using      0 restraints
END
WGHT      0.0203      0.0000
REM Highest difference peak  0.439,  deepest hole -0.538,  1-sigma level  0.088
Q1    1   0.4935  0.0216  0.7019  11.00000  0.05    0.44
Q2    1   0.5391  0.1995  0.6548  11.00000  0.05    0.39
Q3    1   0.6539  0.2177  0.5342  11.00000  0.05    0.37
Q4    1  -0.0314 -0.0993  0.8011  11.00000  0.05    0.36
Q5    1   0.0809  0.0582  0.6783  11.00000  0.05    0.32
;
loop_
    _atom_site_type_symbol
    _atom_site_label
    _atom_site_fract_x
    _atom_site_fract_y
    _atom_site_fract_z
    _atom_site_U_iso_or_equiv
    _atom_site_thermal_displace_type
    _atom_site_calc_flag
    _atom_site_refinement_flags
    _atom_site_occupancy
    _atom_site_disorder_assembly
    _atom_site_disorder_group
    Ag Ag1 1.07402(5) 0.048300(10)
                                 0.59037(3) 0.05230(10)
                                                      Uani . . 1.000 . -16
    Ag Ag2 0.51817(5) -0.004780(10)
                                  0.65370(3) 0.04790(10)
                                                       Uani . . 1.000 . -16
    O O1 0.6443(4) 0.06445(8) 0.5558(3) 0.0400(9) Uani . . 1.000 . -16
    O O2 0.3299(4) 0.10785(8) 0.5914(3) 0.0575(12) Uani . . 1.000 . -16
    O O3 0.9407(4) -0.02228(8) 0.6706(3) 0.0422(9) Uani . . 1.000 . -16
    O O4 1.3029(4) -0.03844(9) 0.7865(3) 0.0552(10) Uani . . 1.000 . -16
    C C1 0.5350(6) 0.10473(12) 0.5654(3) 0.0377(12) Uani . . 1.000 . -16
    C C2 0.6596(5) 0.15172(11) 0.5403(3) 0.0342(11) Uani . . 1.000 . -16
    C C3 0.8070(6) 0.15067(13) 0.4455(4) 0.0464(14) Uani . . 1.000 . -16
    C C4 0.9228(7) 0.19266(16) 0.4135(4) 0.0632(17) Uani . . 1.000 . -16
    C C5 0.8928(8) 0.23558(16) 0.4780(6) 0.075(2) Uani . . 1.000 . -16
    C C6 0.7493(7) 0.23710(14) 0.5728(5) 0.0678(18) Uani . . 1.000 . -16
    C C7 0.6290(6) 0.19559(13) 0.6056(4) 0.0496(14) Uani . . 1.000 . -16
    C C8 0.4769(7) 0.19959(15) 0.7121(5) 0.078(2) Uani . . 1.000 . -16
    C C9 1.0825(6) -0.04380(12) 0.7643(4) 0.0347(12) Uani . . 1.000 . -16
    C C10 0.9718(6) -0.07847(12) 0.8498(4) 0.0362(11) Uani . . 1.000 . -16
    C C11 0.7793(6) -0.10729(12) 0.7884(4) 0.0491(14) Uani . . 1.000 . -16
    C C12 0.6741(7) -0.14127(14) 0.8585(5) 0.0678(19) Uani . . 1.000 . -16
    C C13 0.7550(8) -0.14592(16) 0.9913(6) 0.076(2) Uani . . 1.000 . -16
    C C14 0.9405(9) -0.11792(16) 1.0530(5) 0.0698(19) Uani . . 1.000 . -16
    C C15 1.0591(7) -0.08369(13) 0.9848(4) 0.0482(16) Uani . . 1.000 . -16
    C C16 1.2646(8) -0.05403(15) 1.0582(5) 0.0762(19) Uani . . 1.000 . -16
    H H3 0.82809 0.12119 0.40290 0.0558 Uiso . . 1.000 . -16
    H H4 1.01920 0.19166 0.34913 0.0756 Uiso . . 1.000 . -16
    H H5 0.97014 0.26403 0.45779 0.0903 Uiso . . 1.000 . -16
    H H6 0.73227 0.26667 0.61591 0.0815 Uiso . . 1.000 . -16
    H H8A 0.51961 0.17373 0.77593 0.1167 Uiso . . 1.000 . -16
    H H8B 0.31020 0.19663 0.67235 0.1167 Uiso . . 1.000 . -16
    H H8C 0.50419 0.23095 0.75550 0.1167 Uiso . . 1.000 . -16
    H H11 0.72115 -0.10338 0.69809 0.0586 Uiso . . 1.000 . -16
    H H12 0.54878 -0.16090 0.81582 0.0812 Uiso . . 1.000 . -16
    H H13 0.68275 -0.16843 1.04006 0.0910 Uiso . . 1.000 . -16
    H H14 0.99129 -0.12151 1.14409 0.0837 Uiso . . 1.000 . -16
    H H16A 1.23586 -0.01969 1.03935 0.1139 Uiso . . 1.000 . -16
    H H16B 1.41064 -0.06385 1.03049 0.1139 Uiso . . 1.000 . -16
    H H16C 1.27876 -0.05956 1.15189 0.1139 Uiso . . 1.000 . -16
loop_
    _atom_site_aniso_label
    _atom_site_aniso_U_11
    _atom_site_aniso_U_22
    _atom_site_aniso_U_33
    _atom_site_aniso_U_12
    _atom_site_aniso_U_13
    _atom_site_aniso_U_23
    Ag1 0.0348(2) 0.0527(2) 0.0712(3) -0.00630(10)
                                                 0.0144(2) 0.0106(2)
    Ag2 0.0333(2) 0.0541(2) 0.0570(2) -0.00830(10)
                                                 0.01000(10)
                                                           0.0043(2)
    O1 0.0319(13) 0.0331(13) 0.0546(18) -0.0010(10) 0.0068(11) 0.0059(11)
    O2 0.0373(15) 0.0417(15) 0.098(3) -0.0036(11) 0.0243(14) 0.0008(14)
    O3 0.0315(13) 0.0450(14) 0.0498(18) -0.0013(11) 0.0068(12) 0.0130(12)
    O4 0.0298(14) 0.0739(19) 0.060(2) -0.0071(12) 0.0036(12) 0.0187(14)
    C1 0.038(2) 0.037(2) 0.036(2) -0.0049(16) 0.0015(16) 0.0030(16)
    C2 0.0287(18) 0.0309(19) 0.040(2) -0.0002(14) -0.0016(15) 0.0043(16)
    C3 0.046(2) 0.040(2) 0.053(3) -0.0019(17) 0.0085(18) 0.0061(19)
    C4 0.058(3) 0.061(3) 0.074(3) -0.003(2) 0.021(2) 0.022(2)
    C5 0.073(3) 0.043(3) 0.110(5) -0.018(2) 0.016(3) 0.015(3)
    C6 0.074(3) 0.037(2) 0.089(4) -0.007(2) 0.006(3) -0.007(2)
    C7 0.053(2) 0.040(2) 0.053(3) -0.0025(18) 0.002(2) -0.0024(19)
    C8 0.093(4) 0.072(3) 0.073(4) -0.004(3) 0.028(3) -0.027(3)
    C9 0.032(2) 0.035(2) 0.037(2) 0.0027(16) 0.0064(16) 0.0004(16)
    C10 0.0333(19) 0.036(2) 0.041(2) 0.0093(16) 0.0114(16) 0.0070(17)
    C11 0.043(2) 0.043(2) 0.062(3) -0.0039(18) 0.0111(19) 0.011(2)
    C12 0.057(3) 0.054(3) 0.095(4) -0.006(2) 0.021(3) 0.019(3)
    C13 0.080(4) 0.062(3) 0.097(5) 0.005(3) 0.044(3) 0.032(3)
    C14 0.099(4) 0.069(3) 0.047(3) 0.026(3) 0.028(3) 0.026(2)
    C15 0.062(3) 0.043(2) 0.041(3) 0.0166(19) 0.013(2) 0.0033(19)
    C16 0.102(4) 0.081(3) 0.040(3) 0.007(3) -0.002(3) -0.007(2)
_geom_special_details
;
Bond distances, angles <i>etc</i>. have been calculated using the rounded
fractional coordinates. All su's are estimated from the variances of the
(full) variance-covariance matrix. The cell e.s.d.'s are taken into account in
the estimation of distances, angles and torsion angles
;
loop_
    _geom_bond_atom_site_label_1
    _geom_bond_atom_site_label_2
    _geom_bond_site_symmetry_1
    _geom_bond_site_symmetry_2
    _geom_bond_distance
    _geom_bond_publ_flag
    Ag1 O1 . . 2.433(2) yes
    Ag1 O3 . . 2.268(2) yes
    Ag1 O2 . 1_655 2.169(2) yes
    Ag2 O1 . . 2.305(2) yes
    Ag2 O3 . . 2.414(2) yes
    Ag2 O4 . 1_455 2.186(3) yes
    O1 C1 . . 1.269(4) no
    O2 C1 . . 1.241(4) no
    O3 C9 . . 1.275(5) no
    O4 C9 . . 1.235(4) no
    C1 C2 . . 1.503(4) no
    C2 C3 . . 1.392(5) no
    C2 C7 . . 1.392(5) no
    C3 C4 . . 1.384(6) no
    C4 C5 . . 1.365(6) no
    C5 C6 . . 1.376(7) no
    C6 C7 . . 1.389(5) no
    C7 C8 . . 1.512(6) no
    C9 C10 . . 1.499(5) no
    C10 C11 . . 1.395(5) no
    C10 C15 . . 1.388(6) no
    C11 C12 . . 1.370(6) no
    C12 C13 . . 1.360(8) no
    C13 C14 . . 1.356(7) no
    C14 C15 . . 1.405(6) no
    C15 C16 . . 1.499(6) no
    C3 H3 . . 0.9300 no
    C4 H4 . . 0.9300 no
    C5 H5 . . 0.9300 no
    C6 H6 . . 0.9300 no
    C8 H8A . . 0.9600 no
    C8 H8B . . 0.9600 no
    C8 H8C . . 0.9600 no
    C11 H11 . . 0.9300 no
    C12 H12 . . 0.9300 no
    C13 H13 . . 0.9300 no
    C14 H14 . . 0.9300 no
    C16 H16A . . 0.9600 no
    C16 H16B . . 0.9600 no
    C16 H16C . . 0.9600 no
loop_
    _geom_angle_atom_site_label_1
    _geom_angle_atom_site_label_2
    _geom_angle_atom_site_label_3
    _geom_angle_site_symmetry_1
    _geom_angle_site_symmetry_2
    _geom_angle_site_symmetry_3
    _geom_angle
    _geom_angle_publ_flag
    O1 Ag1 O3 . . . 79.34(8) yes
    O1 Ag1 O2 . . 1_655 121.02(8) yes
    O2 Ag1 O3 1_655 . . 153.38(10) yes
    O1 Ag2 O3 . . . 79.04(8) yes
    O1 Ag2 O4 . . 1_455 149.80(9) yes
    O3 Ag2 O4 . . 1_455 122.08(9) yes
    Ag1 O1 Ag2 . . . 99.83(9) yes
    Ag1 O1 C1 . . . 129.2(2) no
    Ag2 O1 C1 . . . 118.4(2) no
    Ag1 O2 C1 1_455 . . 126.8(2) no
    Ag1 O3 Ag2 . . . 101.47(9) yes
    Ag1 O3 C9 . . . 117.0(2) no
    Ag2 O3 C9 . . . 128.6(2) no
    Ag2 O4 C9 1_655 . . 126.4(3) no
    O1 C1 O2 . . . 124.3(3) no
    O1 C1 C2 . . . 117.9(3) no
    O2 C1 C2 . . . 117.8(3) no
    C1 C2 C3 . . . 117.5(3) no
    C1 C2 C7 . . . 122.7(3) no
    C3 C2 C7 . . . 119.7(3) no
    C2 C3 C4 . . . 121.3(3) no
    C3 C4 C5 . . . 118.8(4) no
    C4 C5 C6 . . . 120.6(4) no
    C5 C6 C7 . . . 121.7(4) no
    C2 C7 C6 . . . 117.9(3) no
    C2 C7 C8 . . . 123.1(3) no
    C6 C7 C8 . . . 119.0(3) no
    O3 C9 O4 . . . 124.1(3) no
    O3 C9 C10 . . . 117.1(3) no
    O4 C9 C10 . . . 118.9(3) no
    C9 C10 C11 . . . 117.7(3) no
    C9 C10 C15 . . . 122.4(3) no
    C11 C10 C15 . . . 119.9(3) no
    C10 C11 C12 . . . 121.3(4) no
    C11 C12 C13 . . . 119.2(4) no
    C12 C13 C14 . . . 120.3(5) no
    C13 C14 C15 . . . 122.6(5) no
    C10 C15 C14 . . . 116.6(4) no
    C10 C15 C16 . . . 123.2(4) no
    C14 C15 C16 . . . 120.2(4) no
    C2 C3 H3 . . . 119.00 no
    C4 C3 H3 . . . 119.00 no
    C3 C4 H4 . . . 121.00 no
    C5 C4 H4 . . . 121.00 no
    C4 C5 H5 . . . 120.00 no
    C6 C5 H5 . . . 120.00 no
    C5 C6 H6 . . . 119.00 no
    C7 C6 H6 . . . 119.00 no
    C7 C8 H8A . . . 109.00 no
    C7 C8 H8B . . . 109.00 no
    C7 C8 H8C . . . 109.00 no
    H8A C8 H8B . . . 109.00 no
    H8A C8 H8C . . . 110.00 no
    H8B C8 H8C . . . 109.00 no
    C10 C11 H11 . . . 119.00 no
    C12 C11 H11 . . . 119.00 no
    C11 C12 H12 . . . 120.00 no
    C13 C12 H12 . . . 120.00 no
    C12 C13 H13 . . . 120.00 no
    C14 C13 H13 . . . 120.00 no
    C13 C14 H14 . . . 119.00 no
    C15 C14 H14 . . . 119.00 no
    C15 C16 H16A . . . 109.00 no
    C15 C16 H16B . . . 109.00 no
    C15 C16 H16C . . . 109.00 no
    H16A C16 H16B . . . 109.00 no
    H16A C16 H16C . . . 109.00 no
    H16B C16 H16C . . . 109.00 no
loop_
    _geom_torsion_atom_site_label_1
    _geom_torsion_atom_site_label_2
    _geom_torsion_atom_site_label_3
    _geom_torsion_atom_site_label_4
    _geom_torsion_site_symmetry_1
    _geom_torsion_site_symmetry_2
    _geom_torsion_site_symmetry_3
    _geom_torsion_site_symmetry_4
    _geom_torsion
    _geom_torsion_publ_flag
    O3 Ag1 O1 Ag2 . . . . 4.46(10) no
    O3 Ag1 O1 C1 . . . . 144.3(3) no
    O2 Ag1 O1 Ag2 1_655 . . . -157.03(10) no
    O2 Ag1 O1 C1 1_655 . . . -17.2(3) no
    O1 Ag1 O3 Ag2 . . . . -4.28(10) no
    O1 Ag1 O3 C9 . . . . -149.1(3) no
    O2 Ag1 O3 Ag2 1_655 . . . 138.32(17) no
    O2 Ag1 O3 C9 1_655 . . . -6.5(4) no
    O1 Ag1 O2 C1 . . 1_655 1_655 -155.1(3) no
    O3 Ag1 O2 C1 . . 1_655 1_655 69.1(4) no
    O3 Ag2 O1 Ag1 . . . . -4.20(10) no
    O3 Ag2 O1 C1 . . . . -149.6(3) no
    O4 Ag2 O1 Ag1 1_455 . . . 133.77(16) no
    O4 Ag2 O1 C1 1_455 . . . -11.6(4) no
    O1 Ag2 O3 Ag1 . . . . 4.53(11) no
    O1 Ag2 O3 C9 . . . . 143.6(3) no
    O4 Ag2 O3 Ag1 1_455 . . . -152.06(10) no
    O4 Ag2 O3 C9 1_455 . . . -13.0(3) no
    O1 Ag2 O4 C9 . . 1_455 1_455 73.6(4) no
    O3 Ag2 O4 C9 . . 1_455 1_455 -157.3(3) no
    Ag1 O1 C1 O2 . . . . -153.9(3) no
    Ag1 O1 C1 C2 . . . . 27.7(4) no
    Ag2 O1 C1 O2 . . . . -20.2(4) no
    Ag2 O1 C1 C2 . . . . 161.5(2) no
    Ag1 O2 C1 O1 1_455 . . . -12.7(5) no
    Ag1 O2 C1 C2 1_455 . . . 165.7(2) no
    Ag1 O3 C9 O4 . . . . -22.9(5) no
    Ag1 O3 C9 C10 . . . . 158.5(2) no
    Ag2 O3 C9 O4 . . . . -156.8(3) no
    Ag2 O3 C9 C10 . . . . 24.7(4) no
    Ag2 O4 C9 O3 1_655 . . . -13.8(5) no
    Ag2 O4 C9 C10 1_655 . . . 164.8(2) no
    O1 C1 C2 C3 . . . . 33.9(4) no
    O1 C1 C2 C7 . . . . -147.5(3) no
    O2 C1 C2 C3 . . . . -144.7(3) no
    O2 C1 C2 C7 . . . . 34.0(5) no
    C1 C2 C3 C4 . . . . 178.1(3) no
    C7 C2 C3 C4 . . . . -0.7(5) no
    C1 C2 C7 C6 . . . . -178.7(3) no
    C1 C2 C7 C8 . . . . 2.9(5) no
    C3 C2 C7 C6 . . . . -0.1(5) no
    C3 C2 C7 C8 . . . . -178.5(4) no
    C2 C3 C4 C5 . . . . 0.8(6) no
    C3 C4 C5 C6 . . . . -0.2(7) no
    C4 C5 C6 C7 . . . . -0.5(7) no
    C5 C6 C7 C2 . . . . 0.7(6) no
    C5 C6 C7 C8 . . . . 179.1(4) no
    O3 C9 C10 C11 . . . . 37.4(5) no
    O3 C9 C10 C15 . . . . -144.7(4) no
    O4 C9 C10 C11 . . . . -141.2(4) no
    O4 C9 C10 C15 . . . . 36.7(5) no
    C9 C10 C11 C12 . . . . 177.4(3) no
    C15 C10 C11 C12 . . . . -0.5(5) no
    C9 C10 C15 C14 . . . . -179.2(4) no
    C9 C10 C15 C16 . . . . 2.4(6) no
    C11 C10 C15 C14 . . . . -1.4(5) no
    C11 C10 C15 C16 . . . . -179.8(3) no
    C10 C11 C12 C13 . . . . 1.9(6) no
    C11 C12 C13 C14 . . . . -1.3(7) no
    C12 C13 C14 C15 . . . . -0.8(7) no
    C13 C14 C15 C10 . . . . 2.1(6) no
    C13 C14 C15 C16 . . . . -179.5(4) no
