# Supplementary material for: catena-Poly[bis­(μ3-2-methyl­benzoato)disilver(I)]
Source: Acta Crystallogr Sect E Struct Rep Online. 2011 May 7;67(Pt 6):m734–5. doi: 10.1107/S1600536811016801 (PMC3120433; doi:10.1107/S1600536811016801)
Supplement: Supplementary file 2 [file e-67-0m734-Isup2.hkl]

#
# h,k,l, Fc-squared, Fo-squared, sigma(Fo-squared) and status flag
#
data_I
_shelx_title ' DANISHAG2_0m in P2(1)/c'
_shelx_refln_list_code          4
_shelx_F_calc_maximum      241.80
_exptl_crystal_F_000       944.00
_reflns_d_resolution_high  0.7670
 
loop_
 _symmetry_equiv_pos_as_xyz
 'x, y, z'
 '-x, y+1/2, -z+1/2'
 '-x, -y, -z'
 'x, -y-1/2, z-1/2'
 
_cell_length_a     5.6607
_cell_length_b    27.1493
_cell_length_c    10.2455
_cell_angle_alpha  90.000
_cell_angle_beta  100.538
_cell_angle_gamma  90.000
 
_shelx_F_squared_multiplier     1.000
 
loop_
 _refln_index_h
 _refln_index_k
 _refln_index_l
 _refln_F_squared_calc
 _refln_F_squared_meas
 _refln_F_squared_sigma
 _refln_observed_status
   1   0   0       71.19       55.88      6.15 o
   2   0   0    41356.98    40574.07    593.16 o
   3   0   0      530.39      515.18     28.42 o
   5   0   0    10949.22    10627.44    423.39 o
   6   0   0        2.14      -27.83     33.75 o
   1   1   0      528.10      552.70     11.79 o
   2   1   0      428.12      433.14     12.32 o
   3   1   0      244.35      219.35     13.48 o
   4   1   0      413.55      485.57     78.76 o
   5   1   0      331.82      348.70     60.23 o
   6   1   0        8.13        4.74     27.54 o
   1   2   0       75.15       71.33      8.43 o
   2   2   0    43156.91    43040.01    451.92 o
   3   2   0     2842.69     2761.99     44.15 o
   4   2   0     3079.82     3402.53    185.35 o
   5   2   0     7732.17     7373.43    301.11 o
   6   2   0        0.73       -3.64     27.60 o
   1   3   0     6933.01     6963.87     63.32 o
   2   3   0    12893.18    13189.66    128.55 o
   3   3   0     6718.95     6662.57     82.46 o
   4   3   0     3752.61     3655.98    190.08 o
   5   3   0     1763.99     1717.26    164.03 o
   6   3   0      205.31      243.71     53.39 o
   0   4   0    26355.89    25632.98    530.58 o
   1   4   0     5760.68     5924.43     53.91 o
   2   4   0    31777.83    32367.93    321.78 o
   3   4   0    10581.95    10766.69    181.15 o
   4   4   0     3378.71     3325.55     74.39 o
   5   4   0     4906.80     4646.66    245.15 o
   6   4   0       40.29        9.61     32.63 o
   1   5   0     1042.79     1095.97     16.94 o
   2   5   0    15051.93    15373.41    162.58 o
   3   5   0    14993.57    15055.68    174.90 o
   4   5   0     1941.76     1970.09     47.52 o
   5   5   0     2283.74     2163.15    158.11 o
   6   5   0      226.92      204.51     51.20 o
   7   5   0       31.33       15.99     58.03 o
   0   6   0     5353.94     5155.30     98.77 o
   1   6   0    39124.50    39013.43    322.93 o
   2   6   0     8591.89     8489.97     87.66 o
   3   6   0    11926.00    11920.80    159.08 o
   4   6   0     4176.35     4044.86     65.93 o
   5   6   0     1578.78     1575.73    153.96 o
   6   6   0     1402.86     1600.01    173.50 o
   7   6   0      172.31       91.19     69.28 o
   1   7   0       88.51      127.94      8.34 o
   2   7   0    11466.28    12056.77    119.53 o
   3   7   0    10943.46    11230.67    171.98 o
   4   7   0      725.93      784.66     29.23 o
   5   7   0     2846.84     2956.01     73.98 o
   6   7   0        1.66       -4.15     47.37 o
   7   7   0        1.34      -28.42     43.82 o
   0   8   0      591.37      553.94     50.32 o
   1   8   0    43847.33    42409.08    373.71 o
   2   8   0     1100.88     1045.50     21.92 o
   3   8   0    13878.61    13958.22    209.85 o
   4   8   0     7260.10     7175.08    189.97 o
   5   8   0      382.30      377.15     30.85 o
   6   8   0     2842.19     3283.51    213.18 o
   7   8   0        3.78        3.55     51.52 o
   1   9   0      536.65      502.88     19.11 o
   2   9   0      692.51      747.80     23.05 o
   3   9   0     5707.88     5499.47    108.33 o
   4   9   0      376.88      378.92     24.57 o
   5   9   0      711.92      724.44     49.18 o
   6   9   0        2.27       24.87     51.52 o
   7   9   0        2.86      -21.91     52.70 o
   0  10   0      774.55      767.53     89.03 o
   1  10   0    54891.94    53567.15    472.04 o
   2  10   0     8258.35     8644.31    101.69 o
   3  10   0    10818.51    10539.63    172.98 o
   4  10   0     6685.66     6817.15    111.12 o
   5  10   0        8.89        3.04     28.42 o
   6  10   0     3119.41     3086.91    204.89 o
   1  11   0     2975.43     3092.43     55.17 o
   2  11   0      650.22      652.80     25.21 o
   3  11   0       15.48       21.68      9.85 o
   4  11   0      232.40      252.28     25.18 o
   5  11   0        6.62       -1.39     18.89 o
   6  11   0       52.02      110.35     34.64 o
   0  12   0      421.99      388.92     25.34 o
   1  12   0    31257.09    30367.74    301.17 o
   2  12   0     2171.14     2258.91     50.65 o
   3  12   0     7015.11     6907.60    106.29 o
   4  12   0     5177.35     5082.31    111.76 o
   5  12   0        2.92        9.75     30.20 o
   6  12   0     2810.50     2752.66    106.77 o
   1  13   0        5.55        7.26      9.22 o
   2  13   0     4780.63     4871.66     72.21 o
   3  13   0      902.03      898.02     38.78 o
   4  13   0     1821.06     1885.55     60.84 o
   5  13   0      209.12      203.50     41.14 o
   6  13   0      152.31      181.61     38.63 o
   0  14   0      817.03      807.07     39.61 o
   1  14   0    17202.72    17055.44    211.92 o
   2  14   0     2956.32     2910.81     50.21 o
   3  14   0     3342.04     3279.64     69.18 o
   4  14   0     2598.22     2635.24    123.50 o
   5  14   0       48.42       21.32     39.08 o
   6  14   0     1655.55     1755.75    114.88 o
   1  15   0      567.44      663.92     29.54 o
   2  15   0     5093.10     4986.51     74.60 o
   3  15   0     1598.54     1611.17     49.29 o
   4  15   0     2913.58     3179.34    122.84 o
   5  15   0       18.71       -8.88     39.08 o
   6  15   0      535.88      475.50     75.80 o
   0  16   0     7070.35     6939.89    138.68 o
   1  16   0     4805.16     4748.64     76.69 o
   2  16   0     6180.68     6361.52     86.88 o
   3  16   0     1996.94     1972.21     55.15 o
   4  16   0     1199.14     1166.55    130.87 o
   5  16   0      687.55      707.04    101.26 o
   6  16   0      317.55      275.95     68.10 o
   1  17   0      850.91      894.05     36.71 o
   2  17   0     2803.40     2764.31     53.33 o
   3  17   0      953.18     1034.71     47.19 o
   4  17   0     2436.09     1993.20    150.41 o
   5  17   0        4.07       28.42     46.19 o
   6  17   0      441.94      472.54     81.72 o
   0  18   0    10645.21    10454.69    329.71 o
   1  18   0     1282.70     1217.21     46.90 o
   2  18   0     4734.59     4598.90    102.97 o
   3  18   0     1620.40     1840.71     87.35 o
   4  18   0      882.26      796.45    114.88 o
   5  18   0     1392.46     1589.35    158.70 o
   6  18   0       42.13       70.47     54.48 o
   1  19   0        1.21       15.95     12.18 o
   2  19   0      623.22      641.90     31.74 o
   3  19   0        3.62       23.74     15.73 o
   4  19   0      546.38      522.28     98.30 o
   5  19   0       70.00       88.82     56.25 o
   6  19   0      122.98      107.18     52.70 o
   0  20   0    19892.21    19917.81    372.87 o
   1  20   0      464.71      495.79     34.98 o
   2  20   0     3465.97     3328.26     67.27 o
   3  20   0      970.27     1126.71     64.58 o
   4  20   0      319.80      395.00    127.61 o
   5  20   0     1741.20     2066.63    190.67 o
   1  21   0       63.64       60.34     17.69 o
   2  21   0        0.74      -12.21     12.21 o
   3  21   0      120.38      147.45     28.66 o
   4  21   0       10.73      -27.41     29.27 o
   5  21   0      510.74      527.61    107.18 o
   0  22   0     5508.28     5450.27    155.19 o
   1  22   0      108.31      115.63     22.03 o
   2  22   0     3539.62     3408.86     83.04 o
   3  22   0      892.57      924.86     61.49 o
   4  22   0      234.96      297.16     54.43 o
   5  22   0     1511.27     1719.03    182.38 o
   1  23   0      333.46      355.41     39.80 o
   2  23   0       32.41       17.22     18.17 o
   3  23   0      723.58      832.01     72.51 o
   4  23   0       54.28       26.10     37.12 o
   5  23   0      406.07      380.16     98.30 o
   0  24   0      906.07      839.50     69.56 o
   1  24   0        0.58        7.04     22.63 o
   2  24   0     2560.23     2437.78     81.34 o
   3  24   0      793.27      840.63     74.59 o
   4  24   0      199.54      100.42     63.95 o
   5  24   0      740.26      951.60    144.49 o
   1  25   0      602.48      517.39     57.52 o
   2  25   0      216.76      221.33     31.46 o
   3  25   0     1917.82     2088.52    148.56 o
   4  25   0       90.12      121.59     49.72 o
   5  25   0      403.25      421.62    103.63 o
   0  26   0     2146.17     2235.98    219.69 o
   1  26   0      398.47      408.24     57.57 o
   2  26   0      347.32      300.00     42.51 o
   3  26   0      386.17      339.05     66.32 o
   4  26   0      146.30      241.88     59.35 o
   1  27   0       20.99       32.01     31.95 o
   2  27   0      106.61      137.13     38.60 o
   3  27   0      996.48     1004.46    295.49 o
   4  27   0        3.75       -9.31     41.85 o
   0  28   0       14.43      -18.95     53.89 o
   1  28   0     1928.05     1791.59    148.82 o
   2  28   0        0.87      -16.57     28.36 o
   3  28   0      350.80      281.87     97.71 o
   4  28   0      256.11      272.86     69.97 o
   1  29   0      330.46      390.19     78.91 o
   2  29   0        0.23       18.84     41.40 o
   3  29   0      287.46      292.53    100.67 o
   4  29   0        1.12       13.98     79.94 o
   0  30   0       81.22      113.10     68.69 o
   1  30   0     2057.57     1887.57    157.53 o
   2  30   0        1.20      -22.19     45.17 o
   3  30   0      305.04      342.86     98.89 o
   1  31   0       38.68      106.41    131.75 o
   2  31   0       87.78       67.05     50.02 o
   3  31   0        1.26      204.89     92.97 o
   0  32   0      378.51      486.75    125.54 o
   1  32   0     1016.43     1024.24    122.01 o
   2  32   0        3.42        3.55     66.32 o
   3  32   0      103.07       82.31     79.94 o
   1  33   0       26.20      -14.78     51.22 o
   2  33   0       42.07      159.29     94.75 o
   0  34   0        0.63       86.45     87.05 o
   1  34   0      218.28      104.52     61.97 o
  -6   1   1      186.24      157.51     45.81 o
  -5   1   1     5556.04     5152.25    317.69 o
  -4   1   1     6568.28     6538.18    197.60 o
  -3   1   1      389.31      394.97     60.99 o
  -2   1   1    54257.72    51715.64    767.17 o
  -1   1   1      207.11      199.45      7.04 o
   1   1   1     2057.47     2136.12     40.49 o
   2   1   1     4077.26     4118.37     81.47 o
   3   1   1     2727.66     2598.59     52.56 o
   4   1   1     4311.78     4301.11     59.95 o
   5   1   1     2064.95     2088.54    158.70 o
   6   1   1      456.30      466.37     75.50 o
  -6   2   1       88.93      128.70     41.20 o
  -5   2   1     1284.33     1227.73    100.27 o
  -4   2   1     3633.19     3893.96    142.36 o
  -3   2   1     1239.16     1222.80     90.60 o
  -2   2   1      634.61      691.68     17.61 o
  -1   2   1      389.01      378.24      9.06 o
   1   2   1     1317.80     1353.03     31.10 o
   2   2   1     7377.58     7463.41    131.70 o
   3   2   1     2496.21     2461.82     45.43 o
   4   2   1      441.28      451.68     20.83 o
   5   2   1      170.43      114.29     52.70 o
   6   2   1       47.68       63.82     37.43 o
  -6   3   1      205.93      218.14     51.68 o
  -5   3   1     4494.59     4032.47    162.46 o
  -4   3   1     8372.71     8294.93    328.05 o
  -3   3   1     3351.46     3317.69     56.30 o
  -2   3   1    26656.77    26957.91    223.34 o
  -1   3   1     1266.50     1326.01     20.82 o
   0   3   1    17721.86    17435.58    190.90 o
   1   3   1      702.76      686.88     17.13 o
   2   3   1     8611.82     8808.64    160.02 o
   3   3   1     1246.31     1195.31     30.55 o
   4   3   1      398.80      414.11     18.35 o
   5   3   1      708.30      627.69    100.07 o
   6   3   1      590.16      573.86     78.02 o
  -6   4   1      796.44      696.87     83.81 o
  -5   4   1     2720.98     2519.08    160.77 o
  -4   4   1     9195.77     9120.40    348.78 o
  -3   4   1     5368.91     5435.65     88.75 o
  -2   4   1     7504.65     7706.61     71.80 o
  -1   4   1     2805.76     2859.53     30.51 o
   0   4   1       11.49        6.62      3.88 o
   1   4   1    40301.64    40559.39    374.09 o
   2   4   1    10479.63    10526.57    128.55 o
   3   4   1     7628.60     7441.83     99.31 o
   4   4   1     1726.35     1705.63     37.31 o
   5   4   1      643.97      600.21     42.35 o
   6   4   1       70.80       79.94     59.81 o
  -6   5   1      648.37      783.83     88.92 o
  -5   5   1     2208.79     1972.47    153.37 o
  -4   5   1     3780.04     3733.86     77.87 o
  -3   5   1     7857.76     8053.40     90.97 o
  -2   5   1    17940.83    18637.78    161.09 o
  -1   5   1       28.21       43.50      5.86 o
   0   5   1    24711.38    24131.43    228.74 o
   1   5   1       34.57       19.66      5.11 o
   2   5   1     4763.30     5218.87     69.32 o
   3   5   1      251.05      231.64     17.68 o
   4   5   1      263.09      249.41     17.15 o
   5   5   1       50.85       61.48     16.90 o
   6   5   1       80.45       23.69     54.48 o
   7   5   1        3.99       44.41     58.62 o
  -6   6   1      573.01      551.81     76.69 o
  -5   6   1     2424.86     2478.18    169.36 o
  -4   6   1     4340.15     4370.50     94.06 o
  -3   6   1     5901.15     5944.81     74.69 o
  -2   6   1     9413.85     9485.61     90.35 o
  -1   6   1     2123.34     2184.51     31.00 o
   0   6   1     1566.08     1530.10     35.28 o
   1   6   1    12595.94    12414.33    108.28 o
   2   6   1     8388.00     8459.83     95.52 o
   3   6   1     4994.13     4842.54     81.71 o
   4   6   1      776.89      770.55     29.79 o
   5   6   1     1926.55     1866.54     62.26 o
   6   6   1      197.27       68.10     54.48 o
   7   6   1       62.61      181.79     79.35 o
  -6   7   1     2819.95     2692.57    140.96 o
  -5   7   1     2108.36     1991.42    151.59 o
  -4   7   1     2492.26     2391.01     53.60 o
  -3   7   1    16966.84    16805.67    194.99 o
  -2   7   1     1101.49     1078.57     19.75 o
  -1   7   1    19744.46    19351.52    178.85 o
   0   7   1       17.95       12.27      4.42 o
   1   7   1     5231.53     5125.47     57.00 o
   2   7   1     2583.04     2838.08     44.53 o
   3   7   1       20.57       11.28      9.11 o
   4   7   1     2729.72     2740.05     54.02 o
   5   7   1      678.91      744.49     65.49 o
   6   7   1      220.99      210.81     72.24 o
  -6   8   1      204.95      113.69     61.58 o
  -5   8   1     1011.53     1066.43     56.38 o
  -4   8   1     1981.38     1995.23     43.34 o
  -3   8   1     4636.99     4635.29     71.74 o
  -2   8   1     4848.03     5115.07     54.94 o
  -1   8   1     3850.14     3945.99     50.51 o
   0   8   1     2112.98     2146.18     36.50 o
   1   8   1     9427.08     9622.29     95.38 o
   2   8   1     3597.92     3595.15     49.86 o
   3   8   1     5443.06     5542.17     96.72 o
   4   8   1      123.28      132.21     18.11 o
   5   8   1     1670.85     1626.52     49.34 o
   6   8   1      258.32      235.09     76.98 o
  -6   9   1     2600.66     2798.53    197.19 o
  -5   9   1     3275.24     3320.96     87.13 o
  -4   9   1     2553.56     2457.39     52.70 o
  -3   9   1    17592.14    17749.36    196.58 o
  -2   9   1     2102.42     2135.66     40.68 o
  -1   9   1    51189.43    50622.48    444.70 o
   0   9   1        3.32       10.24      5.07 o
   1   9   1    14677.85    14492.51    136.55 o
   2   9   1     2076.30     2141.39     36.67 o
   3   9   1        5.72        3.92      8.50 o
   4   9   1     3769.87     3773.97    102.35 o
   5   9   1     1411.75     1486.90     57.96 o
   6   9   1      574.15      572.28     48.09 o
  -6  10   1        0.64       33.16     51.52 o
  -5  10   1       67.12       63.60     19.88 o
  -4  10   1      249.76      250.73     21.12 o
  -3  10   1      101.11       84.00     12.33 o
  -2  10   1      140.58      157.41     12.93 o
  -1  10   1      607.81      604.37     21.80 o
   0  10   1     2788.50     2623.98     88.22 o
   1  10   1     2330.94     2431.34     37.74 o
   2  10   1      951.15      933.57     26.00 o
   3  10   1      904.57      835.96     34.76 o
   4  10   1       24.34       15.34     11.37 o
   5  10   1      130.79      136.21     25.02 o
   6  10   1       39.04       45.78     28.26 o
  -6  11   1     2708.86     3048.42    202.52 o
  -5  11   1     1741.31     1961.58     87.62 o
  -4  11   1     1133.46     1113.26     45.66 o
  -3  11   1    14169.23    14557.52    202.35 o
  -2  11   1     1678.23     1581.63     31.93 o
  -1  11   1    49210.34    47560.00    424.43 o
   0  11   1      753.84      705.15     24.34 o
   1  11   1    14485.34    14205.79    139.25 o
   2  11   1     1055.74     1034.98     33.99 o
   3  11   1      280.70      341.39     27.74 o
   4  11   1     3480.26     3402.54     74.33 o
   5  11   1     1416.38     1539.62    140.93 o
   6  11   1      706.41      727.90     63.53 o
  -6  12   1      316.07      390.29     40.41 o
  -5  12   1     1108.20     1028.19     48.22 o
  -4  12   1       14.84       21.08     12.95 o
  -3  12   1     1769.28     1870.66     47.28 o
  -2  12   1      211.65      236.16     20.77 o
  -1  12   1     3451.87     3825.14     56.70 o
   0  12   1     4979.07     5045.50     98.17 o
   1  12   1      182.46      212.83     15.32 o
   2  12   1     6821.99     6675.68     88.67 o
   3  12   1      167.10      146.55     28.41 o
   4  12   1      904.17      975.13     44.67 o
   5  12   1       11.09       32.69     27.79 o
   6  12   1        0.59       -1.64     26.89 o
  -6  13   1     2409.00     2443.92    173.21 o
  -5  13   1      620.58      625.91     81.72 o
  -4  13   1      196.43      173.66     23.48 o
  -3  13   1     9854.55     9849.47    146.84 o
  -2  13   1       81.91      120.38     16.20 o
  -1  13   1    23749.66    23131.28    254.88 o
   0  13   1      166.19      163.17     13.77 o
   1  13   1     3175.27     3140.61     55.16 o
   2  13   1        2.38       21.98      9.23 o
   3  13   1        4.75       -1.71     14.93 o
   4  13   1     2819.29     2995.98    114.10 o
   5  13   1      649.36      811.69     98.30 o
   6  13   1      267.09      310.75     48.85 o
  -6  14   1      376.19      475.50     66.32 o
  -5  14   1     1257.78     1333.54    121.98 o
  -4  14   1      943.91      959.88     50.63 o
  -3  14   1     1120.95     1236.11     45.52 o
  -2  14   1       42.04       34.43      9.47 o
  -1  14   1      687.40      682.13     31.84 o
   0  14   1    10956.41    10778.57    122.97 o
   1  14   1     2245.78     2272.37     47.28 o
   2  14   1    13196.43    13557.85    156.68 o
   3  14   1      155.02      161.26     25.03 o
   4  14   1     2167.53     2382.87    108.36 o
   5  14   1        9.06       -7.00     35.23 o
   6  14   1       13.88       -2.47     54.77 o
  -6  15   1     1104.85     1078.91    101.26 o
  -5  15   1      129.89      141.53     53.89 o
  -4  15   1      587.79      531.81     57.73 o
  -3  15   1     1876.79     1851.85     51.67 o
  -2  15   1     3782.75     3835.53     60.96 o
  -1  15   1     7449.68     7418.70    107.31 o
   0  15   1      362.20      391.25     23.03 o
   1  15   1     1610.64     1617.06     44.53 o
   2  15   1      203.20      207.54     18.31 o
   3  15   1        6.70       -2.55     13.89 o
   4  15   1      432.95      366.55     79.35 o
   5  15   1        0.62       -8.29     35.53 o
   6  15   1        8.16       11.25     43.82 o
  -6  16   1      506.75      378.39     66.91 o
  -5  16   1      686.17      605.78     95.34 o
  -4  16   1     2024.09     1988.74     92.30 o
  -3  16   1     1478.11     1684.84     66.18 o
  -2  16   1      562.82      538.75     26.23 o
  -1  16   1      592.22      557.12     27.92 o
   0  16   1     7160.82     7055.96    114.64 o
   1  16   1     3850.02     3909.34     68.66 o
   2  16   1     7947.39     8157.74    110.81 o
   3  16   1      658.98      623.96     41.53 o
   4  16   1     3537.07     3531.03    202.52 o
   5  16   1      292.46      181.79     62.77 o
   6  16   1      123.72      158.11     54.48 o
  -6  17   1      404.42      374.24     76.39 o
  -5  17   1      845.75      851.52    110.14 o
  -4  17   1     2903.56     2665.88    112.13 o
  -3  17   1        1.46       10.48     13.86 o
  -2  17   1     4880.65     4892.08     75.07 o
  -1  17   1      266.80      198.39     18.50 o
   0  17   1     6555.25     6452.88    110.19 o
   1  17   1      190.05      221.66     23.02 o
   2  17   1      381.63      430.12     26.61 o
   3  17   1      663.97      705.37     39.60 o
   4  17   1      113.16      135.01     60.99 o
   5  17   1      395.32      341.67     80.53 o
   6  17   1      151.20      181.79     65.73 o
  -6  18   1      141.78      246.93     64.55 o
  -5  18   1      392.78      300.22     80.53 o
  -4  18   1     1109.33     1096.74     84.21 o
  -3  18   1     2523.02     2790.39     79.89 o
  -2  18   1      171.33      163.96     17.76 o
  -1  18   1      703.57      726.52     56.37 o
   0  18   1     2380.90     2258.77     60.90 o
   1  18   1      260.57      272.80     23.77 o
   2  18   1     8218.15     8318.47    116.43 o
   3  18   1       98.73       83.85     18.95 o
   4  18   1     2122.11     1955.89    181.20 o
   5  18   1      119.40      158.70     67.51 o
   6  18   1       61.83       88.82     53.29 o
  -6  19   1      328.14      294.30     74.02 o
  -5  19   1      603.69      604.00    103.04 o
  -4  19   1     2351.63     2314.16    111.51 o
  -3  19   1      240.88      244.32     27.16 o
  -2  19   1     8420.55     8373.44    111.54 o
  -1  19   1      142.03      145.93     20.54 o
   0  19   1     8405.00     8284.84    135.91 o
   1  19   1      161.51      163.09     21.37 o
   2  19   1      718.18      762.72     38.80 o
   3  19   1      880.59      957.66     52.01 o
   4  19   1      690.78      750.85    116.65 o
   5  19   1      804.16      904.82    129.09 o
  -6  20   1       39.43      112.51     58.62 o
  -5  20   1        1.97       49.15     55.07 o
  -4  20   1        5.95       -3.02     41.75 o
  -3  20   1     1465.85     1513.22     89.31 o
  -2  20   1      127.41      187.55     20.72 o
  -1  20   1      287.34      230.48     24.16 o
   0  20   1      306.17      334.29     30.39 o
   1  20   1      753.80      759.68     50.40 o
   2  20   1     1170.33     1112.92     49.54 o
   3  20   1      549.09      620.76     48.52 o
   4  20   1      598.32      336.35     90.60 o
   5  20   1      129.44      292.53     84.68 o
  -5  21   1      424.68      489.12    101.85 o
  -4  21   1     1309.57     1384.19    107.08 o
  -3  21   1       60.62       22.71     30.94 o
  -2  21   1     8424.93     8340.30    121.96 o
  -1  21   1     1307.06     1283.28     68.11 o
   0  21   1     6962.46     6804.05    123.61 o
   1  21   1      140.44      106.28     20.54 o
   2  21   1      173.52      121.68     21.54 o
   3  21   1     1652.53     1845.54    138.98 o
   4  21   1      566.44      534.13    104.22 o
   5  21   1      942.86      984.76    137.97 o
  -5  22   1      128.40      147.45     68.69 o
  -4  22   1      242.95      311.39     54.78 o
  -3  22   1      182.45      173.74     43.63 o
  -2  22   1      243.94      292.46     28.01 o
  -1  22   1     1655.56     1598.93     69.44 o
   0  22   1        1.40       35.64     16.11 o
   1  22   1      298.87      327.06     34.74 o
   2  22   1       26.81       31.30     19.87 o
   3  22   1     1743.48     1524.43     99.85 o
   4  22   1       76.73       53.89     64.55 o
   5  22   1      336.94      230.35     82.90 o
  -5  23   1      252.76      267.65     85.86 o
  -4  23   1     1122.62     1146.56    103.62 o
  -3  23   1      132.10       75.16     37.12 o
  -2  23   1     2821.83     2692.64     93.46 o
  -1  23   1      850.21      789.88     57.73 o
   0  23   1      116.90      177.63     24.90 o
   1  23   1       68.60      102.48     22.63 o
   2  23   1      224.19      236.85     34.03 o
   3  23   1     1150.20     1106.54     83.28 o
   4  23   1       62.22       95.34     69.87 o
   5  23   1      373.04      293.71     91.19 o
  -5  24   1      218.49      479.65    104.81 o
  -4  24   1      579.43      773.07     88.59 o
  -3  24   1      208.67      140.92     37.62 o
  -2  24   1      715.90      697.34     57.30 o
  -1  24   1      426.47      426.82     47.03 o
   0  24   1       37.96        7.55     16.02 o
   1  24   1     5677.35     5420.67    164.62 o
   2  24   1       71.86       71.37     25.28 o
   3  24   1     2098.87     2251.11    139.06 o
   4  24   1        6.19      -42.04     50.93 o
   5  24   1      416.52      418.65    111.92 o
  -5  25   1      240.12      287.20     92.97 o
  -4  25   1      257.03      363.56     66.34 o
  -3  25   1      222.30      137.68     50.25 o
  -2  25   1      234.74      372.78     44.50 o
  -1  25   1        4.12      -13.79     23.12 o
   0  25   1      529.48      614.24     55.38 o
   1  25   1      372.36      447.16     49.64 o
   2  25   1       12.69       -9.06     33.18 o
   3  25   1      443.45      546.46     78.51 o
   4  25   1       21.50       -5.92     53.29 o
  -4  26   1      448.63      546.83     79.14 o
  -3  26   1      234.04      283.78     90.90 o
  -2  26   1      629.47      684.91     60.96 o
  -1  26   1      317.08      314.87     54.00 o
   0  26   1        1.25       -1.12     32.65 o
   1  26   1     2873.21     2866.41    127.56 o
   2  26   1        2.56       21.95     31.97 o
   3  26   1     1683.55     1963.81    476.39 o
   4  26   1        0.02      -27.83     59.22 o
  -4  27   1       56.11       92.87     48.97 o
  -3  27   1      342.72      417.44     72.32 o
  -2  27   1        2.87        6.11     28.15 o
  -1  27   1      667.48      559.70     67.68 o
   0  27   1       10.81       14.41     60.70 o
   1  27   1      684.70      705.38     74.47 o
   2  27   1       16.91       42.49     47.08 o
   3  27   1       46.32       59.13     47.60 o
   4  27   1        4.40       69.28     62.18 o
  -4  28   1      410.92      347.49     74.03 o
  -3  28   1       82.37       -4.25     38.52 o
  -2  28   1      383.53      305.03     53.20 o
  -1  28   1      170.18      138.23     62.47 o
   0  28   1      173.39      231.71    137.38 o
   1  28   1     1326.89     1486.49    136.89 o
   2  28   1        2.79      -35.93     37.51 o
   3  28   1     1086.62      991.27    166.99 o
   4  28   1       43.82      137.38     81.13 o
  -4  29   1       31.39       31.69     46.89 o
  -3  29   1      465.30      590.97    133.24 o
  -2  29   1       59.55       75.39     37.01 o
  -1  29   1     1106.77      998.99    124.95 o
   0  29   1       11.24        0.60     46.78 o
   1  29   1      374.76      455.18     83.89 o
   2  29   1       86.94       92.37     80.53 o
   3  29   1        5.43       60.40     72.84 o
  -3  30   1       16.59       67.51     68.69 o
  -2  30   1       78.24       64.92     53.10 o
  -1  30   1       99.38      191.60    146.56 o
   0  30   1      271.37      193.29     61.16 o
   1  30   1      488.05      501.56     88.34 o
   2  30   1      110.72      121.89     55.33 o
   3  30   1      375.68      433.46    123.17 o
  -3  31   1      238.52      238.64    103.63 o
  -2  31   1       35.90        6.51     60.99 o
  -1  31   1      728.99      766.30    105.97 o
   0  31   1       24.33       52.83     80.24 o
   1  31   1      255.72      200.91     69.79 o
   2  31   1       31.38      -35.53     54.48 o
   3  31   1       57.14      141.53     87.64 o
  -3  32   1      136.61      162.25     98.89 o
  -2  32   1       52.90       36.12     83.49 o
  -1  32   1       18.45        5.58     50.16 o
   0  32   1      217.33      246.52     70.14 o
   1  32   1       91.84       97.98     60.10 o
   2  32   1      212.36      167.58     91.19 o
  -2  33   1      123.66       60.40     86.45 o
  -1  33   1      311.52      350.66    124.35 o
   0  33   1       26.11       -3.26     53.66 o
   1  33   1      105.58       85.44     60.10 o
   2  33   1        0.33      -47.96     71.65 o
  -1  34   1      263.32      309.74     76.91 o
   0  34   1      213.83      269.83     87.21 o
   1  34   1        0.31       72.23     59.86 o
   0  35   1       24.11      101.25     56.83 o
  -6   0   2      224.32      313.25     82.31 o
  -5   0   2      136.97      104.22     50.93 o
  -4   0   2     2753.62     2548.05    158.11 o
  -3   0   2     9875.38     9737.43    343.45 o
  -2   0   2    11382.77    11225.11    360.03 o
  -1   0   2    32798.31    32207.06    424.97 o
   0   0   2     8895.89     9028.93    189.26 o
   1   0   2     3576.40     3554.72     95.47 o
   2   0   2    25583.72    26287.79    507.07 o
   3   0   2      126.05      116.06     31.98 o
   4   0   2    15082.04    15172.32    258.67 o
   5   0   2        1.13       18.69     14.40 o
   6   0   2     2281.75     2520.81    193.64 o
  -6   1   2        7.98       -5.76     20.92 o
  -5   1   2      269.43      325.13     54.89 o
  -4   1   2      495.29      611.64     63.31 o
  -3   1   2     1220.64     1248.39     66.98 o
  -2   1   2      176.67      207.38     11.47 o
  -1   1   2      136.99      125.09      8.42 o
   0   1   2    10580.49    11088.46    159.96 o
   1   1   2     4232.01     4443.02    106.24 o
   2   1   2       62.36       42.03     12.53 o
   3   1   2      836.01      880.77     40.82 o
   4   1   2        8.06      -19.07     19.07 o
   5   1   2       22.00        6.30      9.75 o
   6   1   2       22.64       80.47     35.56 o
  -6   2   2      266.99      310.70     57.14 o
  -5   2   2       98.93       64.51     34.27 o
  -4   2   2     2192.83     2248.42    147.45 o
  -3   2   2     2965.35     2967.36     71.42 o
  -2   2   2     7362.50     7354.65     73.92 o
  -1   2   2     6143.53     6109.00     67.32 o
   0   2   2     2655.25     2862.38     55.58 o
   1   2   2       89.84       88.55     17.01 o
   2   2   2     7128.88     7153.54    118.13 o
   3   2   2      144.10      157.20     24.77 o
   4   2   2     8855.13     8786.74    117.73 o
   5   2   2      189.04      195.94     17.21 o
   6   2   2     2069.07     2022.81    197.78 o
  -6   3   2      385.07      417.19     66.85 o
  -5   3   2     1765.57     1651.65    115.57 o
  -4   3   2     4352.05     4350.64    201.33 o
  -3   3   2      197.97      235.81     25.51 o
  -2   3   2       36.86       42.41      4.80 o
  -1   3   2     6080.56     6032.28     59.89 o
   0   3   2    19610.17    19507.00    237.13 o
   1   3   2    13166.12    13120.66    172.35 o
   2   3   2     8959.71     8944.28    127.77 o
   3   3   2     4078.91     4135.31     95.89 o
   4   3   2       69.01       64.13     27.04 o
   5   3   2      202.37      203.50     17.91 o
   6   3   2      336.68      494.45    103.04 o
  -6   4   2        3.45       21.83     31.62 o
  -5   4   2        3.28      -17.88     26.89 o
  -4   4   2      116.20       81.44     29.02 o
  -3   4   2     1062.07     1060.37     22.65 o
  -2   4   2      562.80      574.62     12.71 o
  -1   4   2      740.45      722.16     15.51 o
   0   4   2     9060.40     9497.82    129.17 o
   1   4   2    14457.86    14997.98    194.37 o
   2   4   2    10259.81    10507.89    146.98 o
   3   4   2      117.90       92.79     15.85 o
   4   4   2     3447.55     3443.12    101.43 o
   5   4   2      960.76      991.75     35.42 o
   6   4   2     1264.18      969.36    136.79 o
  -6   5   2     1773.00     1568.75    122.56 o
  -5   5   2     1184.76     1131.75     96.46 o
  -4   5   2     3505.09     3432.96     94.15 o
  -3   5   2       75.08       68.72      8.67 o
  -2   5   2      273.12      269.69     10.65 o
  -1   5   2    20483.73    20844.19    190.44 o
   0   5   2    14666.13    15010.37    150.83 o
   1   5   2    25190.70    25028.87    259.23 o
   2   5   2     5797.19     5901.69     95.11 o
   3   5   2     2517.67     2387.95     73.94 o
   4   5   2       53.63       54.50     13.25 o
   5   5   2      140.70      139.42     22.14 o
   6   5   2      668.98      548.34    104.81 o
  -6   6   2       55.77       29.46     39.08 o
  -5   6   2      140.88      125.42     37.33 o
  -4   6   2      307.58      343.73     24.85 o
  -3   6   2     1470.29     1532.64     42.66 o
  -2   6   2     6124.94     6303.79     65.19 o
  -1   6   2      108.02       86.57      8.06 o
   0   6   2    10454.86    10734.06    116.00 o
   1   6   2     3298.11     3392.44     48.38 o
   2   6   2     4937.35     5149.36     73.30 o
   3   6   2     5047.22     5104.19     90.93 o
   4   6   2      329.56      360.39     23.75 o
   5   6   2     3022.11     2946.75     91.18 o
   6   6   2      263.23      291.93     82.31 o
  -6   7   2     1108.69     1201.67    183.57 o
  -5   7   2     1594.39     1518.59    198.96 o
  -4   7   2     4486.03     4424.05     80.57 o
  -3   7   2       12.62       11.21      8.34 o
  -2   7   2      439.49      463.96     15.36 o
  -1   7   2     4165.90     4251.44     50.68 o
   0   7   2     1242.91     1195.24     31.41 o
   1   7   2    18835.27    18280.12    201.21 o
   2   7   2     5318.94     5473.92     77.69 o
   3   7   2     2049.86     2012.64     52.07 o
   4   7   2       90.15      104.54     16.81 o
   5   7   2        0.39       33.76     29.17 o
   6   7   2      533.18      493.89     49.20 o
  -6   8   2      167.16      104.94     91.78 o
  -5   8   2     2889.15     2576.01    236.27 o
  -4   8   2      921.56      930.98     36.51 o
  -3   8   2     6572.57     6585.23     93.50 o
  -2   8   2    16840.95    17160.74    156.19 o
  -1   8   2      526.43      490.71     17.70 o
   0   8   2     4113.40     4104.57     58.51 o
   1   8   2     2407.26     2407.78     43.56 o
   2   8   2      409.10      460.42     21.78 o
   3   8   2     8723.65     9157.75    128.98 o
   4   8   2       30.55       21.49     10.91 o
   5   8   2     5478.05     5555.84    281.87 o
   6   8   2      117.12      153.16     34.79 o
  -6   9   2      478.30      552.23     76.72 o
  -5   9   2      666.81      752.32     81.30 o
  -4   9   2     2340.04     2333.20     59.15 o
  -3   9   2        6.73       -0.95      8.45 o
  -2   9   2     2508.98     2616.70     38.79 o
  -1   9   2     1032.58     1009.72     23.83 o
   0   9   2      320.38      350.39     26.54 o
   1   9   2     5781.02     5475.14     64.51 o
   2   9   2      267.44      270.30     18.77 o
   3   9   2     1256.21     1304.23     41.76 o
   4   9   2        0.99        5.47     11.56 o
   5   9   2       23.02       17.17     29.51 o
   6   9   2      155.04      165.99     37.94 o
  -6  10   2      122.24      172.62     50.02 o
  -5  10   2     1699.26     1717.27     61.25 o
  -4  10   2     1454.94     1472.99     50.94 o
  -3  10   2     4990.62     4887.99     87.58 o
  -2  10   2     8323.10     8223.00     98.11 o
  -1  10   2     1773.99     1634.44     54.92 o
   0  10   2    14132.89    14025.14    144.77 o
   1  10   2     2888.25     2900.80     56.72 o
   2  10   2      656.21      732.90     28.76 o
   3  10   2    13234.34    13332.62    176.49 o
   4  10   2        1.63      -10.35     10.35 o
   5  10   2     3942.79     3927.72    243.38 o
   6  10   2       63.42       67.87     30.58 o
  -6  11   2        0.35       36.82     33.47 o
  -5  11   2     1100.17     1225.81     70.56 o
  -4  11   2      900.13      911.01     40.67 o
  -3  11   2       43.06       21.97     11.51 o
  -2  11   2     2614.74     2541.67     48.71 o
  -1  11   2     2675.96     3051.12     49.31 o
   0  11   2     4665.18     4753.72     65.82 o
   1  11   2       24.60       48.89      8.20 o
   2  11   2     4856.82     4748.27    101.77 o
   3  11   2       49.17       59.06     14.75 o
   4  11   2        0.39       -6.61     10.11 o
   5  11   2       36.86       62.32     32.87 o
   6  11   2        9.01       -5.73     33.75 o
  -6  12   2      213.43      136.20     63.95 o
  -5  12   2      511.99      606.37     74.02 o
  -4  12   2     1215.78     1159.75     48.97 o
  -3  12   2     2650.79     2630.82     51.28 o
  -2  12   2     8685.97     8673.75    106.47 o
  -1  12   2     2531.54     2361.01     57.29 o
   0  12   2     1538.36     1475.71     36.02 o
   1  12   2     2583.47     2614.93     46.29 o
   2  12   2      398.95      400.53     23.40 o
   3  12   2     7281.16     7085.06    112.68 o
   4  12   2       25.29       33.67     12.36 o
   5  12   2     2406.65     2509.22    111.91 o
   6  12   2       89.15       86.28     36.17 o
  -6  13   2      183.09      193.64     40.27 o
  -5  13   2     3119.58     3144.95    158.11 o
  -4  13   2      130.64      126.26     18.54 o
  -3  13   2      993.15      946.96     34.53 o
  -2  13   2     1455.50     1480.79     35.95 o
  -1  13   2      155.51      176.48     16.56 o
   0  13   2    11669.49    11587.27    151.82 o
   1  13   2     1791.56     1763.24     36.25 o
   2  13   2    11528.56    11708.10    142.69 o
   3  13   2      647.03      629.66     40.94 o
   4  13   2       96.98       89.67     20.98 o
   5  13   2        1.86       64.24     33.05 o
   6  13   2       84.61       39.67     49.74 o
  -6  14   2       75.46       95.34     37.31 o
  -5  14   2       10.18       55.66     39.67 o
  -4  14   2      250.43      249.39     24.17 o
  -3  14   2      254.84      272.89     20.81 o
  -2  14   2     3804.81     3890.11     64.28 o
  -1  14   2       50.82       30.57     10.74 o
   0  14   2      379.27      318.95     19.89 o
   1  14   2     1572.41     1581.26     39.68 o
   2  14   2     2532.83     2583.33     54.45 o
   3  14   2     3895.60     4035.36     92.88 o
   4  14   2      161.07      222.65     66.91 o
   5  14   2      803.42      917.71     78.49 o
   6  14   2      157.00       84.09     50.33 o
  -6  15   2      497.88      557.81     71.06 o
  -5  15   2     2747.89     2638.65    155.15 o
  -4  15   2      967.72      921.49     44.88 o
  -3  15   2     4505.26     4464.10     98.78 o
  -2  15   2     1384.77     1523.21     39.74 o
  -1  15   2        4.89       18.44     10.41 o
   0  15   2    13795.84    13414.62    158.69 o
   1  15   2     2453.48     2386.44     45.66 o
   2  15   2     7257.33     7391.50     97.08 o
   3  15   2      658.54      655.89     43.43 o
   4  15   2      848.31      945.67    120.21 o
   6  15   2      122.94      119.62     56.25 o
  -6  16   2       21.61       42.64     39.67 o
  -5  16   2       37.21       76.39     47.96 o
  -4  16   2      123.79      123.97     33.07 o
  -3  16   2      708.54      796.46     57.67 o
  -2  16   2       13.81       21.73     10.89 o
  -1  16   2      624.35      581.96     30.99 o
   0  16   2      148.09      145.26     20.29 o
   1  16   2     1280.90     1218.65     48.11 o
   2  16   2     2148.98     2225.55     48.01 o
   3  16   2      857.07      849.12     55.88 o
   4  16   2     1532.62     1548.49    155.74 o
   5  16   2       60.67       58.62     50.93 o
   6  16   2      399.56      446.49     86.45 o
  -6  17   2      246.48      335.16     69.87 o
  -5  17   2     2900.46     2575.29    166.40 o
  -4  17   2      589.84      604.01     62.53 o
  -3  17   2     3921.16     3766.46     79.97 o
  -2  17   2     1847.80     1843.07     46.12 o
  -1  17   2        9.00       -9.32      9.32 o
   0  17   2    10999.82    10582.27    157.91 o
   1  17   2     2090.75     2123.30     63.60 o
   2  17   2     5528.49     5493.58     87.34 o
   3  17   2      235.57      233.21     32.96 o
   4  17   2      870.57      744.34    116.65 o
   5  17   2      446.56      464.84     97.71 o
   6  17   2      161.58      219.10     68.69 o
  -6  18   2      124.51      159.29     52.70 o
  -5  18   2       26.08      127.31     55.07 o
  -4  18   2      811.56      933.57     78.58 o
  -3  18   2     1980.85     1873.93     58.44 o
  -2  18   2     1079.37     1049.40     39.16 o
  -1  18   2     2250.47     2162.94     55.36 o
   0  18   2        6.25      -13.17     13.17 o
   1  18   2       13.88        4.13     14.20 o
   2  18   2     1145.80     1183.76     48.45 o
   3  18   2       82.84       69.52     29.05 o
   4  18   2     2211.77     2228.29    198.37 o
   5  18   2        0.92      -11.25     40.27 o
  -6  19   2        2.57       20.13     47.37 o
  -5  19   2     1331.24     1376.17    144.49 o
  -4  19   2        1.93       35.90     27.73 o
  -3  19   2     1018.02     1150.43     52.28 o
  -2  19   2     1292.27     1368.88     49.65 o
  -1  19   2      747.38      708.04     57.95 o
   0  19   2     5063.02     4904.81     98.50 o
   1  19   2       40.68       19.67     15.69 o
   2  19   2     2111.58     2161.64     61.04 o
   3  19   2        2.42       21.18     29.31 o
   4  19   2      193.59      246.34     79.94 o
   5  19   2      173.88      164.03     71.06 o
  -6  20   2       46.25       24.87     48.56 o
  -5  20   2      219.53       62.77     56.85 o
  -4  20   2     1106.06     1207.83    119.91 o
  -3  20   2     2454.89     2329.88     79.82 o
  -2  20   2     1867.11     1904.06     57.15 o
  -1  20   2     4231.28     4182.31     91.10 o
   0  20   2      197.41      152.47     26.08 o
   1  20   2       27.94       24.04     16.55 o
   2  20   2     3091.86     3170.27     84.19 o
   3  20   2       29.03       49.32     27.18 o
   4  20   2     2354.52     2250.20    213.18 o
   5  20   2       33.09       -7.70     42.04 o
  -5  21   2      105.35      107.77     64.55 o
  -4  21   2      615.52      534.97     67.80 o
  -3  21   2     1040.32     1151.37     67.15 o
  -2  21   2     1056.87     1027.85     48.50 o
  -1  21   2     1384.34     1373.66     59.08 o
   0  21   2      242.79      196.26     25.78 o
   1  21   2       16.63        3.59     15.62 o
   2  21   2      140.89      120.26     25.58 o
   3  21   2      484.36      431.07     54.19 o
   4  21   2      110.01      110.73     71.65 o
   5  21   2       60.55       19.54     52.70 o
  -5  22   2      101.88      128.50     72.84 o
  -4  22   2     1021.87      895.95     86.32 o
  -3  22   2     1718.73     1654.83     81.63 o
  -2  22   2     1304.88     1356.15     75.17 o
  -1  22   2     3357.04     3202.64     81.91 o
   0  22   2        2.08       -9.00     14.59 o
   1  22   2      358.50      278.10     33.63 o
   2  22   2      901.49     1001.95     68.90 o
   3  22   2      561.83      561.95     69.09 o
   4  22   2     1392.17     1347.16    169.95 o
   5  22   2        5.03       14.80     50.33 o
  -5  23   2        0.03      -49.15     49.15 o
  -4  23   2      816.84      933.81    198.37 o
  -3  23   2      464.06      529.48     50.35 o
  -2  23   2      457.85      459.63     46.17 o
  -1  23   2     2365.05     2324.83     73.42 o
   0  23   2        0.69        6.32     15.47 o
   1  23   2     1701.10     1669.27     87.34 o
   2  23   2        0.85       33.65     28.42 o
   3  23   2      657.33      728.33     71.87 o
   4  23   2       64.40       87.64     69.87 o
   5  23   2        2.70      -29.02     56.25 o
  -5  24   2       43.13       54.85     36.08 o
  -4  24   2       69.29       58.28     39.72 o
  -3  24   2      529.06      529.02     57.19 o
  -2  24   2      269.59      245.73     39.12 o
  -1  24   2     1180.89     1176.68     79.51 o
   0  24   2      272.51      246.15     30.37 o
   1  24   2      595.39      601.71     66.50 o
   2  24   2      251.62      234.22     47.12 o
   3  24   2      109.35       91.14     45.17 o
   4  24   2      418.87      218.51     84.09 o
  -5  25   2        8.85       36.81     39.69 o
  -4  25   2      980.07     1215.84    227.68 o
  -3  25   2       10.45       -9.06     24.81 o
  -2  25   2       84.22       93.33     28.56 o
  -1  25   2     2711.36     2651.71    101.59 o
   0  25   2        0.53      -17.28     20.71 o
   1  25   2     5920.90     5949.86    185.00 o
   2  25   2      299.48      211.07     45.47 o
   3  25   2      607.56      624.42     86.40 o
   4  25   2       17.04       13.62     65.14 o
  -4  26   2       61.91       46.40     47.96 o
  -3  26   2       34.81       27.46     27.52 o
  -2  26   2        3.86       -6.58     23.33 o
  -1  26   2      196.18      131.09     40.94 o
   0  26   2        4.28       52.53     47.67 o
   1  26   2      291.89      343.40     70.33 o
   2  26   2      277.02      180.43     55.68 o
   3  26   2       42.44       45.89     47.19 o
   4  26   2      113.11      251.07     90.60 o
  -4  27   2      753.41      865.13    100.89 o
  -3  27   2       99.09      101.62     34.73 o
  -2  27   2      138.38      191.71     42.45 o
  -1  27   2     1959.99     2045.33    122.92 o
   0  27   2        6.29      -17.48     36.07 o
   1  27   2     2517.74     2837.06    217.91 o
   2  27   2       43.66       50.92     46.78 o
   3  27   2      654.45      665.58    140.34 o
   4  27   2       22.15       78.76     76.98 o
  -4  28   2      130.38      191.46     59.84 o
  -3  28   2      174.53      171.95     43.93 o
  -2  28   2      401.20      369.31     56.88 o
  -1  28   2       28.51       12.56     41.82 o
   0  28   2      253.04      222.06     62.68 o
   1  28   2       11.02       49.35     46.67 o
   2  28   2       23.96       42.12     74.02 o
   3  28   2      266.35      251.07     99.48 o
   4  28   2        0.19      -39.08     60.99 o
  -4  29   2      682.72      757.07    218.80 o
  -3  29   2       72.99       25.46     69.28 o
  -2  29   2      232.64      288.71     71.81 o
  -1  29   2      728.81      735.46    100.62 o
   0  29   2        0.55      -13.13     56.55 o
   1  29   2     1623.23     1834.22    157.44 o
   2  29   2        2.94      -11.47     40.25 o
   3  29   2      462.98      294.30    106.00 o
  -3  30   2      159.97      226.19     59.00 o
  -2  30   2      336.44      344.64     78.22 o
  -1  30   2      243.18      251.28     69.87 o
   0  30   2      213.14      198.49     90.30 o
   1  30   2      123.08      126.42     58.26 o
   2  30   2       12.14       14.11     43.34 o
   3  30   2      273.61      333.38    117.25 o
  -3  31   2       98.33       67.51     76.39 o
  -2  31   2      299.51      104.22     80.53 o
  -1  31   2      127.70      235.87     68.15 o
   0  31   2       13.35       28.53     47.50 o
   1  31   2      268.67      330.33     78.66 o
   2  31   2      137.90      159.29     95.93 o
   3  31   2       87.51      107.18     90.01 o
  -3  32   2       91.38      251.07    101.85 o
  -2  32   2      261.19      243.97    101.26 o
  -1  32   2      199.03      219.07     67.80 o
   0  32   2       69.17       62.80     54.90 o
   1  32   2       66.25      -31.75     47.29 o
   2  32   2        1.06      -62.77     62.77 o
  -2  33   2      441.34      439.38    142.71 o
  -1  33   2        8.41       60.08     54.07 o
   0  33   2      446.27      423.52     90.86 o
   1  33   2       25.54       82.47     58.16 o
   2  33   2      108.46      159.88     95.34 o
  -1  34   2        1.97       58.59     56.17 o
   0  34   2        0.28       53.01     60.40 o
   1  34   2       76.13       53.92     61.93 o
  -6   1   3       42.18       15.02     31.02 o
  -5   1   3     7865.60     7567.87    549.52 o
  -4   1   3        4.91      -14.49     14.49 o
  -3   1   3    33155.29    33435.56    337.28 o
  -2   1   3      218.16      198.42     13.35 o
  -1   1   3    13436.60    13311.84    146.11 o
   0   1   3    23225.45    22837.78    317.25 o
   1   1   3     3406.64     3477.41     73.72 o
   2   1   3    58469.22    58186.32    887.41 o
   3   1   3      423.47      433.29     40.16 o
   4   1   3    10633.37    10326.35    308.95 o
   5   1   3      311.66      330.78     42.08 o
   6   1   3      928.47      954.67     45.58 o
  -6   2   3      475.96      407.03     64.32 o
  -5   2   3      651.82      702.16     87.34 o
  -4   2   3      289.80      305.05     45.13 o
  -3   2   3     2794.00     2996.84     45.20 o
  -2   2   3      264.70      224.24     11.35 o
  -1   2   3     4369.49     4437.88     64.74 o
   0   2   3    23098.31    23876.40    433.78 o
   1   2   3       35.19        5.68     10.92 o
   2   2   3      512.58      477.82     48.97 o
   3   2   3      593.32      586.08     32.03 o
   4   2   3      330.52      314.01     37.37 o
   5   2   3      424.54      353.86     42.92 o
   6   2   3       69.85      127.34     32.68 o
  -6   3   3      266.44      307.93    102.15 o
  -5   3   3     4165.66     4104.86    165.23 o
  -4   3   3      383.37      328.41    102.74 o
  -3   3   3    20749.94    20823.54    245.66 o
  -2   3   3     8049.48     8469.33     84.06 o
  -1   3   3    11223.54    11145.81    118.00 o
   0   3   3    24927.96    24828.88    397.26 o
   1   3   3    10473.63    10309.77    165.28 o
   2   3   3    20583.36    20439.52    297.70 o
   3   3   3     1002.39     1044.76     42.94 o
   4   3   3     6734.69     5978.07    329.05 o
   5   3   3      810.12      740.88     51.82 o
   6   3   3     1001.65      976.42     71.00 o
  -6   4   3     1839.02     1927.16    163.14 o
  -5   4   3     1787.17     1670.17    116.82 o
  -4   4   3      114.00      136.34     17.41 o
  -3   4   3     2371.76     2382.96     34.92 o
  -2   4   3     1713.60     1660.22     27.13 o
  -1   4   3    13898.20    13935.01    166.70 o
   0   4   3    45416.94    44475.91    587.76 o
   1   4   3     8611.69     8473.13    128.41 o
   2   4   3     3080.13     3094.35     97.21 o
   3   4   3        2.47       -4.52     11.81 o
   4   4   3      537.19      436.67     65.64 o
   5   4   3     1301.11     1250.19     61.44 o
   6   4   3      426.99      549.87     56.12 o
  -6   5   3      858.62      998.55     99.83 o
  -5   5   3     1509.55     1480.72    109.26 o
  -4   5   3     4296.31     4421.95     86.32 o
  -3   5   3     9536.88     9399.20    105.14 o
  -2   5   3     9702.66    10044.83    103.60 o
  -1   5   3    10473.96    10349.33    121.29 o
   0   5   3    25177.61    25884.72    291.89 o
   1   5   3    22864.31    23341.64    333.81 o
   2   5   3    16437.05    16269.98    222.11 o
   3   5   3     3870.98     3883.19     79.62 o
   4   5   3     3474.27     3184.64    114.10 o
   5   5   3     1001.24      981.93     78.54 o
   6   5   3      608.24      787.35     68.88 o
  -6   6   3     2023.81     2329.18    140.76 o
  -5   6   3      356.47      286.31     52.71 o
  -4   6   3      342.39      359.84     23.15 o
  -3   6   3     3819.92     3916.29     59.88 o
  -2   6   3      936.15      921.58     24.49 o
  -1   6   3    19392.90    19153.01    182.08 o
   0   6   3    15616.98    15929.89    213.38 o
   1   6   3     6429.10     6317.95     96.17 o
   2   6   3      261.70      275.82     21.17 o
   3   6   3       29.11       14.72     13.42 o
   4   6   3     1060.44     1020.17     53.58 o
   5   6   3     1303.49     1276.48    109.25 o
   6   6   3      510.49      557.85     42.50 o
  -6   7   3      755.70      679.13     83.43 o
  -5   7   3       77.34       24.53     30.85 o
  -4   7   3    10360.54    10426.07    227.51 o
  -3   7   3      799.60      784.00     25.64 o
  -2   7   3    22975.73    23089.68    216.04 o
  -1   7   3     9762.01    10097.88    107.13 o
   0   7   3    12674.81    12239.25    277.98 o
   1   7   3     8417.60     8116.63    103.09 o
   2   7   3     2628.63     2787.65     76.01 o
   3   7   3    11569.76    11450.78    157.52 o
   4   7   3      839.01      852.18     43.39 o
   5   7   3     2436.96     2512.43    113.08 o
   6   7   3      512.90      517.11     41.24 o
  -6   8   3      842.80      790.41     90.53 o
  -5   8   3      129.55      113.08     26.39 o
  -4   8   3      307.91      367.04     25.35 o
  -3   8   3     1589.19     1562.64     38.52 o
  -2   8   3     3350.54     3511.67     53.43 o
  -1   8   3    17674.67    18176.71    178.23 o
   0   8   3     3734.21     3708.84     51.26 o
   1   8   3     2539.36     2495.66     54.96 o
   2   8   3      773.04      743.74     28.52 o
   3   8   3        8.95       -2.88     14.21 o
   4   8   3      621.99      701.87     40.21 o
   5   8   3     1442.39     1601.55    102.28 o
   6   8   3      359.70      374.01     44.44 o
  -6   9   3     1774.56     1771.24    133.94 o
  -5   9   3      127.09       71.04     20.86 o
  -4   9   3     6511.44     6836.07    123.78 o
  -3   9   3      382.03      376.42     23.00 o
  -2   9   3    30911.54    30517.83    281.85 o
  -1   9   3    15464.89    16089.17    162.44 o
   0   9   3    12493.23    12362.02    123.10 o
   1   9   3    12891.64    12775.20    157.84 o
   2   9   3      118.98      137.28     19.20 o
   3   9   3    12360.20    12619.53    187.80 o
   4   9   3      547.38      582.04     33.52 o
   5   9   3     4020.93     3921.89    315.32 o
   6   9   3      667.31      527.18     45.24 o
  -6  10   3      312.02      230.91     60.29 o
  -5  10   3      231.90      253.55     25.67 o
  -4  10   3       11.45       25.71     13.44 o
  -3  10   3     1162.83     1162.64     36.94 o
  -2  10   3      192.40      217.91     15.39 o
  -1  10   3     3783.36     3939.87     58.30 o
   0  10   3      806.22      828.05     28.91 o
   1  10   3      286.52      290.27     23.34 o
   2  10   3      136.24      171.17     16.06 o
   3  10   3      432.28      455.14     30.10 o
   4  10   3        0.89       12.64     13.52 o
   5  10   3      588.10      595.78     66.16 o
   6  10   3        0.86       45.00     45.00 o
  -6  11   3     1547.92     1522.99    123.86 o
  -5  11   3       11.10        0.97     19.27 o
  -4  11   3     5618.83     5405.55    154.15 o
  -3  11   3      758.65      733.64     31.80 o
  -2  11   3    22226.43    21952.99    214.19 o
  -1  11   3     8391.10     8578.28    114.93 o
   0  11   3    11984.10    11914.73    132.43 o
   1  11   3    12430.51    12543.29    158.49 o
   2  11   3       11.54       23.27     13.29 o
   3  11   3    13219.96    13431.50    183.25 o
   4  11   3      163.80      177.87     25.95 o
   5  11   3     3302.82     3745.94    160.18 o
   6  11   3      355.66      343.45     74.61 o
  -6  12   3        0.60       39.08     56.25 o
  -5  12   3     1068.96     1160.63    100.07 o
  -4  12   3       49.46       65.67     20.26 o
  -3  12   3       78.22       67.77     13.08 o
  -2  12   3     3039.53     2903.57     49.87 o
  -1  12   3     2180.50     2253.08     49.37 o
   0  12   3     1797.50     1820.07     40.03 o
   1  12   3      341.15      341.70     22.60 o
   2  12   3      351.69      323.57     24.78 o
   3  12   3      417.33      453.45     30.61 o
   4  12   3      146.39      170.01     30.74 o
   5  12   3        2.73       13.64     30.11 o
   6  12   3      401.71      515.18     90.01 o
  -6  13   3      647.68      764.96     99.78 o
  -5  13   3      197.78      165.21     46.19 o
  -4  13   3     8962.47     8913.04    185.04 o
  -3  13   3      479.81      459.81     29.65 o
  -2  13   3     9742.79     9737.88    114.03 o
  -1  13   3     2199.08     2177.42     49.85 o
   0  13   3     2995.79     2798.62     55.03 o
   1  13   3    13912.47    14245.76    251.43 o
   2  13   3      518.34      502.99     30.12 o
   3  13   3     9087.35     8848.69    156.02 o
   4  13   3      191.61      211.96     53.73 o
   5  13   3     1728.74     1736.61    101.77 o
   6  13   3      104.39       99.48     61.58 o
  -6  14   3       83.25       77.97     33.29 o
  -5  14   3     1082.50      927.32    101.26 o
  -4  14   3       91.82      144.82     21.72 o
  -3  14   3       93.32      121.98     22.80 o
  -2  14   3     4044.19     4130.80     68.18 o
  -1  14   3     2588.79     2519.69     51.39 o
   0  14   3    10448.22    10338.73    151.61 o
   1  14   3     4540.59     4418.18     75.77 o
   2  14   3      583.41      513.78     32.07 o
   3  14   3      159.68      204.77     28.24 o
   4  14   3      678.63      618.21    103.63 o
   5  14   3      138.93      161.92     40.69 o
   6  14   3      587.98      499.78     90.60 o
  -6  15   3      316.52      318.74     64.25 o
  -5  15   3     1656.71     1678.76    124.95 o
  -4  15   3     2282.22     2185.60    146.26 o
  -3  15   3     2412.63     2390.69     63.79 o
  -2  15   3     2220.95     2230.63     48.90 o
  -1  15   3     2802.43     2711.71     55.32 o
   0  15   3     7377.45     7447.78    122.64 o
   1  15   3     7348.03     7401.78    100.64 o
   2  15   3     3590.36     3584.99     75.22 o
   3  15   3     4313.23     4546.84    105.52 o
   4  15   3      998.28      939.16    126.72 o
   5  15   3      499.14      533.53     99.48 o
   6  15   3      123.95      160.47     64.55 o
  -6  16   3      168.21      164.62     53.29 o
  -5  16   3     2316.05     2036.43    143.30 o
  -4  16   3      856.63      833.27    120.21 o
  -3  16   3       67.31       79.25     18.15 o
  -2  16   3     3523.48     3605.12     70.92 o
  -1  16   3     3295.30     3417.94     79.68 o
   0  16   3    16558.14    16389.63    221.35 o
   1  16   3     2861.40     2722.58     69.03 o
   2  16   3      533.00      541.74     34.97 o
   3  16   3        0.94       26.01     17.19 o
   4  16   3      368.97      280.68     77.57 o
   5  16   3      288.06      342.86     85.86 o
  -6  17   3      172.10      254.04     61.58 o
  -5  17   3     1546.24     1492.24    144.49 o
  -4  17   3       20.01       18.66     27.83 o
  -3  17   3     3777.58     3783.49     81.39 o
  -2  17   3      982.91     1068.94     44.95 o
  -1  17   3     4712.52     4406.09     82.38 o
   0  17   3     3403.94     3328.05     77.39 o
   1  17   3     1995.91     1981.32     47.62 o
   2  17   3     3472.65     3588.78     77.75 o
   3  17   3      163.18      176.19     37.72 o
   4  17   3     2461.03     2351.46    181.20 o
   5  17   3      290.26      338.12     86.45 o
  -6  18   3       36.70       72.84     43.82 o
  -5  18   3     1870.77     2032.28    153.37 o
  -4  18   3       17.49       -0.27     24.72 o
  -3  18   3      239.59      251.60     26.45 o
  -2  18   3     2000.33     2068.75     55.96 o
  -1  18   3      844.58      782.51     43.92 o
   0  18   3     3868.80     3832.64     85.21 o
   1  18   3      879.33      853.25     52.15 o
   2  18   3      801.81      740.40     41.81 o
   3  18   3      210.09      229.28     39.45 o
   4  18   3      317.29      426.35     98.89 o
   5  18   3      121.18      100.67     60.99 o
  -6  19   3        1.81      -15.40     43.23 o
  -5  19   3     1798.30     1695.80    210.22 o
  -4  19   3       17.57       29.74     26.45 o
  -3  19   3     3737.81     3909.36    105.36 o
  -2  19   3      171.91      127.65     20.06 o
  -1  19   3     5038.10     5007.89    100.46 o
   0  19   3     2535.84     2518.35     75.63 o
   1  19   3      248.31      220.05     19.77 o
   2  19   3     5185.56     5365.56    136.21 o
   3  19   3       91.01      120.88     42.48 o
   4  19   3     2538.81     2350.27    218.51 o
   5  19   3       65.38       89.42     63.36 o
  -6  20   3        6.10      -24.28     43.23 o
  -5  20   3      627.12      738.72     71.28 o
  -4  20   3       34.11       46.06     28.72 o
  -3  20   3     1530.97     1507.28     74.63 o
  -2  20   3      426.93      470.59     32.59 o
  -1  20   3        7.25       12.17     15.47 o
   0  20   3       13.92      -14.64     15.48 o
   1  20   3       96.01       82.05     16.08 o
   2  20   3       23.54       11.96     25.59 o
   3  20   3       78.12       -4.62     91.19 o
   4  20   3       10.59       44.41     62.18 o
   5  20   3        5.74       15.99     56.25 o
  -5  21   3      994.86     1000.09     84.89 o
  -4  21   3        2.84       16.70     30.79 o
  -3  21   3     4903.80     4855.82    125.40 o
  -2  21   3       24.99       -4.04     14.27 o
  -1  21   3     2898.25     2720.39     74.77 o
   0  21   3     1337.47     1462.17     89.70 o
   1  21   3      713.41      673.34     34.98 o
   2  21   3     4806.16     4794.72    153.74 o
   3  21   3       33.89       43.22     35.80 o
   4  21   3     2025.79     1680.54    194.23 o
   5  21   3        6.99       67.51     61.58 o
  -5  22   3      326.44      378.77     62.77 o
  -4  22   3       88.88      205.56     46.78 o
  -3  22   3     1927.39     1754.35     81.75 o
  -2  22   3        1.67      -10.81     18.85 o
  -1  22   3      646.16      622.39     42.65 o
   0  22   3      467.13      400.46     39.07 o
   1  22   3        1.55      -10.81     15.03 o
   2  22   3        0.26        2.43     24.57 o
   3  22   3        2.40        8.50     38.08 o
   4  22   3        3.26       52.11     58.03 o
   5  22   3      109.06      188.31     81.13 o
  -5  23   3      593.23      537.65     81.42 o
  -4  23   3        0.01        7.22     32.72 o
  -3  23   3     3060.83     2853.62     97.51 o
  -2  23   3      138.03       86.43     26.67 o
  -1  23   3     2124.16     2167.49    118.80 o
   0  23   3     1416.83     1349.16     70.07 o
   1  23   3      353.61      353.85     76.67 o
   2  23   3      898.21      834.32     77.32 o
   3  23   3        4.63      -29.61     40.86 o
   4  23   3      818.08      923.76    146.85 o
  -5  24   3       55.70       24.22     32.63 o
  -4  24   3      254.56      255.85    120.21 o
  -3  24   3      351.61      394.36     61.83 o
  -2  24   3      285.64      221.26     37.39 o
  -1  24   3     1870.60     1958.94     97.38 o
   0  24   3      314.09      330.40     51.26 o
   1  24   3     1718.64     1660.60    249.04 o
   2  24   3      320.90      302.54     51.77 o
   3  24   3      113.89       87.64     65.14 o
   4  24   3       12.53       26.65     69.87 o
  -5  25   3      158.49      122.65     76.98 o
  -4  25   3      128.95       93.18     45.19 o
  -3  25   3     1118.17      944.65     94.67 o
  -2  25   3      114.47      105.38     31.80 o
  -1  25   3     1524.41     1492.26     86.44 o
   0  25   3      354.89      435.82     74.52 o
   1  25   3     1156.73     1160.72    117.94 o
   2  25   3      705.96      872.53    103.00 o
   3  25   3      123.11       97.71     72.24 o
   4  25   3      194.24      341.08     99.48 o
  -4  26   3      389.00      367.64     80.53 o
  -3  26   3      330.37      419.66     92.63 o
  -2  26   3       88.41       48.58     26.98 o
  -1  26   3     2194.34     2290.59    121.27 o
   0  26   3      398.66      636.96    119.62 o
   1  26   3     1368.01     1415.89    131.67 o
   2  26   3       84.30       45.77     54.48 o
   3  26   3        1.58       64.55     72.84 o
   4  26   3        0.64        8.88     63.36 o
  -4  27   3      446.68      446.07     75.25 o
  -3  27   3       96.69      104.29     36.20 o
  -2  27   3      329.52      345.21     53.06 o
  -1  27   3      742.21      710.92    165.21 o
   0  27   3       34.00       49.60     44.33 o
   1  27   3      462.60      562.15     87.55 o
   2  27   3       56.26       48.86     60.99 o
   3  27   3      822.58      609.92    134.42 o
   4  27   3        5.06       -6.51     60.99 o
  -4  28   3      522.52      528.70     84.28 o
  -3  28   3      101.98       90.21     48.56 o
  -2  28   3        0.09       12.97     30.90 o
  -1  28   3      827.69      895.20    108.14 o
   0  28   3      176.79      233.22    134.72 o
   1  28   3      459.46      478.54     86.25 o
   2  28   3      220.30      198.97    124.35 o
   3  28   3       21.04       29.02     74.02 o
  -4  29   3      618.14      677.57    127.61 o
  -3  29   3       12.62       17.60     40.93 o
  -2  29   3      689.33      781.40    103.42 o
  -1  29   3      160.95      269.26     71.42 o
   0  29   3        5.84       60.61     44.89 o
   1  29   3      864.12      871.44    111.58 o
   2  29   3       19.53       31.51     47.37 o
   3  29   3      769.78      969.95    177.05 o
  -3  30   3       16.65       66.93     44.06 o
  -2  30   3       75.74      130.30     60.08 o
  -1  30   3      169.28      258.01     70.02 o
   0  30   3       94.56       67.51     52.45 o
   1  30   3      116.12      204.67     70.29 o
   2  30   3       24.81       24.87     80.53 o
   3  30   3        9.84       35.53     79.94 o
  -3  31   3       37.80       95.93     75.80 o
  -2  31   3      386.81      461.88    134.42 o
  -1  31   3        0.79       99.01     56.23 o
   0  31   3       84.47      140.64     58.20 o
   1  31   3      542.49      702.60    126.13 o
   2  31   3        0.19       68.10     75.80 o
  -2  32   3      226.90      227.98     97.11 o
  -1  32   3       27.83       38.22     48.62 o
   0  32   3       18.95       57.82     55.76 o
   1  32   3        0.27       44.64     66.91 o
   2  32   3        1.00      148.63     89.42 o
  -2  33   3      359.24      358.25    120.80 o
  -1  33   3       13.71       14.76     50.06 o
   0  33   3       52.41       90.12     59.14 o
   1  33   3      146.69      117.48     67.80 o
  -1  34   3        1.36      -22.01     51.79 o
   0  34   3      174.32      110.42     91.78 o
  -6   0   4      284.14      297.26     84.68 o
  -5   0   4    11675.13    10504.27    425.17 o
  -4   0   4      206.13      213.15     26.43 o
  -3   0   4    14047.05    13279.72    191.16 o
  -2   0   4     2188.23     1970.81     52.52 o
  -1   0   4     7236.65     6891.32    144.83 o
   0   0   4    21905.94    22327.13    455.14 o
   1   0   4      445.21      364.14     41.03 o
   2   0   4    31697.41    31279.25    626.61 o
   3   0   4      730.79      739.01     88.82 o
   4   0   4     3054.43     3188.99     99.49 o
   5   0   4        6.81      -10.07     29.02 o
   6   0   4       15.26       -5.33     38.49 o
  -6   1   4       10.85       11.26     42.34 o
  -5   1   4       44.85       75.13     37.88 o
  -4   1   4      334.66      336.19     37.35 o
  -3   1   4     2490.78     2395.73     34.56 o
  -2   1   4      485.94      517.03     22.89 o
  -1   1   4        6.68        5.16      7.47 o
   0   1   4      337.66      281.38     36.32 o
   1   1   4      589.88      548.52     34.82 o
   2   1   4       46.99       15.77     31.20 o
   3   1   4       24.69       13.01     16.24 o
   4   1   4      598.31      589.29     38.09 o
   5   1   4      106.66       66.32     28.89 o
   6   1   4        4.51       12.76     24.64 o
  -6   2   4      331.17      282.47     76.39 o
  -5   2   4    10417.37     9668.94    423.69 o
  -4   2   4       88.55      106.43     18.29 o
  -3   2   4    18608.07    18498.61    186.46 o
  -2   2   4    10319.34    10694.48    113.03 o
  -1   2   4    10693.66    10809.73    151.47 o
   0   2   4    20008.00    19484.15    603.39 o
   1   2   4     1029.74     1157.00     56.46 o
   2   2   4    16497.82    16406.49    286.67 o
   3   2   4        5.08       -4.88     14.25 o
   4   2   4     3050.79     3023.85     76.12 o
   5   2   4        0.12      -32.64     40.27 o
   6   2   4        4.22       21.69     25.02 o
  -6   3   4       72.86       86.89     38.53 o
  -5   3   4       33.60       16.58     33.50 o
  -4   3   4      949.89      893.05     81.11 o
  -3   3   4     6033.44     5788.07     72.99 o
  -2   3   4     9971.78     9954.90    120.83 o
  -1   3   4     7261.23     7116.12    110.65 o
   0   3   4     6576.35     6754.09    124.49 o
   1   3   4      558.28      634.38     52.51 o
   2   3   4     1276.58     1278.82     55.91 o
   3   3   4     1606.95     1665.14     53.19 o
   4   3   4     2915.34     2560.23     77.50 o
   5   3   4     1207.78     1051.40     78.91 o
   6   3   4      183.12      162.94     36.97 o
  -6   4   4      508.47      476.43     71.70 o
  -5   4   4     5399.73     5298.30    435.24 o
  -4   4   4     1507.19     1525.41     45.96 o
  -3   4   4    19472.86    19683.55    212.10 o
  -2   4   4     4282.24     4151.07     56.04 o
  -1   4   4     9534.20     9525.33    116.07 o
   0   4   4    11663.81    11555.15    162.20 o
   1   4   4      399.86      340.87     32.92 o
   2   4   4     7223.79     7346.64    125.61 o
   3   4   4        5.31        4.12     14.04 o
   4   4   4     1896.79     1778.89     59.91 o
   5   4   4        3.99      -13.30     28.24 o
   6   4   4        0.06        6.87     22.87 o
  -6   5   4      511.99      422.83     71.06 o
  -5   5   4      400.64      358.53     56.10 o
  -4   5   4     1120.88     1137.17     42.58 o
  -3   5   4     5288.21     5157.17     68.90 o
  -2   5   4    18562.66    18265.36    202.20 o
  -1   5   4    18252.57    18393.76    190.11 o
   0   5   4    10659.77    10677.68    152.89 o
   1   5   4      378.47      394.35     28.30 o
   2   5   4       79.09       87.47     17.30 o
   3   5   4     3416.39     3260.49     77.81 o
   4   5   4     1712.83     1715.47     64.24 o
   5   5   4     1453.22     1265.11    135.01 o
   6   5   4      372.33      397.43     43.63 o
  -6   6   4     1304.19     1355.46    186.83 o
  -5   6   4     2942.19     2924.07    203.11 o
  -4   6   4     4972.09     5029.64    101.53 o
  -3   6   4     6111.02     6155.26     83.96 o
  -2   6   4     6692.00     6389.20     88.14 o
  -1   6   4    11322.51    11376.06    148.27 o
   0   6   4     4795.59     4439.16    111.92 o
   1   6   4     3610.06     3464.33     76.20 o
   2   6   4     2702.36     2758.33     68.98 o
   3   6   4     1735.28     1698.25     56.30 o
   4   6   4       43.55       58.47     19.37 o
   5   6   4       16.09       39.62     32.65 o
   6   6   4       37.44       21.08     26.88 o
  -6   7   4      650.90      646.83     92.08 o
  -5   7   4      226.69      203.74     19.07 o
  -4   7   4      146.04      224.81     41.03 o
  -3   7   4     1866.08     1916.73     40.00 o
  -2   7   4    12347.59    12667.63    150.80 o
  -1   7   4    13995.19    13978.37    163.96 o
   0   7   4     3838.02     3834.45     72.18 o
   1   7   4     1561.25     1617.42     53.14 o
   2   7   4      321.99      329.48     25.11 o
   3   7   4      882.57      907.09     41.71 o
   4   7   4      857.92      954.90     55.09 o
   5   7   4      894.94      831.40    154.26 o
   6   7   4      136.56      168.62     39.38 o
  -6   8   4     3431.05     3457.02    164.62 o
  -5   8   4       66.51       82.03     19.06 o
  -4   8   4     9680.66     9253.68    150.94 o
  -3   8   4     1884.06     1916.36     41.01 o
  -2   8   4    11891.63    11886.39    144.77 o
  -1   8   4    14360.70    14336.61    168.30 o
   0   8   4      757.27      746.09     35.11 o
   1   8   4    19061.28    19081.63    263.15 o
   2   8   4      623.22      637.72     27.98 o
   3   8   4     3073.52     3091.98     69.29 o
   4   8   4        7.01       59.62     32.60 o
   5   8   4      663.73      719.71     73.41 o
   6   8   4      187.44      224.91     41.17 o
  -6   9   4      526.96      661.70    142.71 o
  -5   9   4       87.86       77.70     17.58 o
  -4   9   4      347.06      403.54     29.57 o
  -3   9   4      665.61      674.53     28.37 o
  -2   9   4     2489.27     2381.73     45.90 o
  -1   9   4     3748.40     3943.93     70.46 o
   0   9   4     2049.48     2144.06     58.67 o
   1   9   4        4.72       21.97     13.34 o
   2   9   4     1559.43     1579.78     48.33 o
   3   9   4     1007.96      962.99     45.88 o
   4   9   4        1.19       -2.15     20.88 o
   5   9   4      262.01      259.64     48.57 o
   6   9   4        2.46        5.87     31.95 o
  -6  10   4     3728.73     3840.14    259.36 o
  -5  10   4       81.77       65.95     24.67 o
  -4  10   4     7047.83     7052.86    197.78 o
  -3  10   4      133.52      123.71     15.01 o
  -2  10   4    10101.23     9862.75    119.49 o
  -1  10   4     7773.06     7645.38    105.10 o
   0  10   4     1964.96     2078.34     51.97 o
   1  10   4    18466.32    18602.84    239.53 o
   2  10   4     1993.97     2003.96     49.57 o
   3  10   4     3646.57     3729.23     78.10 o
   4  10   4        3.63       -2.17     18.18 o
   5  10   4      663.78      623.54     70.53 o
   6  10   4      181.29      207.25     67.51 o
  -6  11   4       82.47      135.01     72.24 o
  -5  11   4        0.13       11.36     23.77 o
  -4  11   4       46.08       97.18     20.19 o
  -3  11   4     1100.94     1065.65     37.60 o
  -2  11   4        0.68        2.56      9.52 o
  -1  11   4      664.64      732.45     28.34 o
   0  11   4        3.93        5.74     12.01 o
   1  11   4       54.85       58.87     16.72 o
   2  11   4     1151.82     1248.74     62.54 o
   3  11   4      133.84      141.18     21.80 o
   4  11   4      523.14      540.09     56.90 o
   5  11   4       29.71       56.60     31.78 o
   6  11   4      174.42      132.05     58.03 o
  -6  12   4     2600.08     2552.20    241.01 o
  -5  12   4        7.02        4.05     23.09 o
  -4  12   4    13427.16    12774.88    212.14 o
  -3  12   4      363.45      429.47     28.59 o
  -2  12   4     6259.74     6286.79     89.67 o
  -1  12   4     3567.41     3614.79     69.66 o
   0  12   4      294.25      252.84     22.18 o
   1  12   4    14423.57    14363.04    183.64 o
   2  12   4      148.57      131.77     20.90 o
   3  12   4     3727.92     3778.48     85.16 o
   4  12   4       60.89       32.79     24.89 o
   5  12   4      204.41      246.93     72.84 o
   6  12   4       91.56       90.60     56.85 o
  -6  13   4        1.48       21.37     50.63 o
  -5  13   4        5.18        5.93     26.18 o
  -4  13   4      215.42      287.75     43.54 o
  -3  13   4     1781.05     1789.18     82.65 o
  -2  13   4      804.55      783.68     33.08 o
  -1  13   4     3670.09     3633.15     70.28 o
   0  13   4        0.58       -9.60     11.67 o
   1  13   4     1061.22     1006.27     47.27 o
   2  13   4      730.31      693.30     37.68 o
   3  13   4       65.46       68.41     20.51 o
   4  13   4     1702.59     1798.80    216.73 o
   5  13   4        0.55      -39.67     43.82 o
  -6  14   4     1290.54     1315.27     84.37 o
  -5  14   4      767.31      875.69    124.35 o
  -4  14   4     8482.01     8394.87    169.69 o
  -3  14   4      380.72      396.24     30.79 o
  -2  14   4     2933.74     3047.42     66.61 o
  -1  14   4     1448.01     1519.20     48.18 o
   0  14   4     1222.96     1208.57     40.40 o
   1  14   4     5823.42     6031.46    110.61 o
   2  14   4      520.53      566.22     35.56 o
   3  14   4     2141.76     2121.11     81.19 o
   4  14   4       63.66       56.36     28.79 o
   5  14   4        3.83      -11.25     39.67 o
  -6  15   4       59.41       93.82     42.64 o
  -5  15   4       14.34       25.80     32.21 o
  -4  15   4      395.32      377.97     35.42 o
  -3  15   4     1121.36     1138.55     58.13 o
  -2  15   4     2177.17     2283.51     55.61 o
  -1  15   4     4007.66     3916.42     76.83 o
   0  15   4      469.79      435.98     29.59 o
   1  15   4     1069.08     1055.01     55.51 o
   2  15   4      596.25      578.30     39.55 o
   3  15   4        7.98        0.81     25.40 o
   4  15   4     1407.05     1510.59    164.62 o
   5  15   4       27.16       31.98     53.29 o
  -6  16   4      389.49      492.67     74.02 o
  -5  16   4     1504.68     1411.95     74.73 o
  -4  16   4     1541.17     1464.63     62.95 o
  -3  16   4     1241.79     1401.46     69.68 o
  -2  16   4     2232.88     2358.05     58.39 o
  -1  16   4      520.34      494.24     31.70 o
   0  16   4     4255.21     4201.59     89.40 o
   1  16   4     1395.73     1411.83     64.75 o
   2  16   4     1051.32     1172.34     56.31 o
   3  16   4      124.71      203.54     39.53 o
   4  16   4      130.66      117.25     68.10 o
   5  16   4       25.66       94.15     54.48 o
  -6  17   4       49.07       64.55     50.33 o
  -5  17   4      213.71      232.56     40.25 o
  -4  17   4      403.60      347.07     37.69 o
  -3  17   4     1293.10     1282.92     58.38 o
  -2  17   4     2021.72     2102.46     76.10 o
  -1  17   4     4798.70     4561.68     93.99 o
   0  17   4      357.67      390.13     32.46 o
   1  17   4      667.34      662.43     41.38 o
   2  17   4       74.48       54.84     24.36 o
   3  17   4       23.48       54.45     30.72 o
   4  17   4     1498.23     1987.28    199.56 o
   5  17   4       28.15       21.91     47.96 o
  -6  18   4       30.13       69.28     47.96 o
  -5  18   4     2180.72     2329.26    235.38 o
  -4  18   4       87.03       76.93     22.89 o
  -3  18   4     2840.75     2765.86     86.16 o
  -2  18   4     1753.91     1748.99     61.53 o
  -1  18   4      779.19      764.84     43.95 o
   0  18   4     3310.61     3299.95     81.43 o
   1  18   4        7.41       15.46     14.74 o
   2  18   4     2023.42     2335.18     83.13 o
   3  18   4       22.35      -23.73     25.29 o
   4  18   4      603.27      531.16    111.92 o
   5  18   4       90.13       54.48     60.99 o
  -6  19   4       66.72       24.87     45.60 o
  -5  19   4       62.07       77.76     32.72 o
  -4  19   4       87.52       74.61     24.39 o
  -3  19   4      169.91      200.32     32.14 o
  -2  19   4      455.90      442.33     34.89 o
  -1  19   4     2171.51     2194.30     65.67 o
   0  19   4       77.11       68.48     19.05 o
   1  19   4      967.67      983.31     52.39 o
   2  19   4      418.08      458.97     62.38 o
   3  19   4       70.66       42.64     35.17 o
   4  19   4      780.82      578.54    116.65 o
   5  19   4       14.51      -14.80     47.96 o
  -5  20   4     2362.28     2137.39    128.50 o
  -4  20   4      116.01       76.27     25.89 o
  -3  20   4     2545.75     2553.44     87.32 o
  -2  20   4      259.72      321.14     31.11 o
  -1  20   4      766.70      885.23     91.36 o
   0  20   4     2633.14     2659.58     74.88 o
   1  20   4      114.17      121.11     26.75 o
   2  20   4     3804.40     3846.01    140.80 o
   3  20   4       45.79       72.98     35.21 o
   4  20   4      328.24      305.55     91.78 o
   5  20   4       26.57       40.86     66.91 o
  -5  21   4        4.45       71.59     36.69 o
  -4  21   4        0.75      -17.76     17.76 o
  -3  21   4      241.20      230.07     35.10 o
  -2  21   4       70.01      108.52     27.07 o
  -1  21   4      521.29      553.23     44.78 o
   0  21   4      799.20      721.29     53.32 o
   1  21   4      698.35      662.75     75.81 o
   2  21   4      559.23      578.28     64.96 o
   3  21   4       10.23      -10.51     27.50 o
   4  21   4       93.90       97.71     66.91 o
  -5  22   4     1194.15     1378.55    103.27 o
  -4  22   4       22.54        1.52     23.02 o
  -3  22   4     2977.46     2751.79     95.22 o
  -2  22   4      255.26      244.68     36.35 o
  -1  22   4      942.59      728.96     59.08 o
   0  22   4     1502.63     1477.18     73.62 o
   1  22   4       69.75       70.12     29.43 o
   2  22   4     1123.08     1298.77    143.72 o
   3  22   4       50.88       14.21     50.33 o
   4  22   4      360.60      254.63     93.56 o
  -5  23   4       10.39       35.67     42.34 o
  -4  23   4      188.33      231.61     39.91 o
  -3  23   4      361.47      335.49     57.57 o
  -2  23   4     1017.24      955.59     66.88 o
  -1  23   4       59.89       65.33     27.48 o
   0  23   4     1243.51     1298.63     94.56 o
   1  23   4      116.04       95.81     38.62 o
   2  23   4      518.06      547.24    102.15 o
   3  23   4      473.47      501.56    118.43 o
   4  23   4       30.81       42.04     63.36 o
  -5  24   4      273.43      441.06     68.08 o
  -4  24   4       85.22       52.48     29.09 o
  -3  24   4     1228.36     1467.15     93.83 o
  -2  24   4      371.77      360.46     44.16 o
  -1  24   4      782.92      756.54     62.80 o
   0  24   4      392.68      489.81     76.98 o
   1  24   4        4.57       16.29     40.67 o
   2  24   4      174.53      251.23     81.42 o
   3  24   4       26.43       24.87     66.32 o
   4  24   4      142.43      182.38     85.27 o
  -5  25   4      102.68       48.69     63.66 o
  -4  25   4      145.08      158.19     38.26 o
  -3  25   4      155.14      190.61     41.11 o
  -2  25   4     1560.77     1491.88    105.98 o
  -1  25   4     1005.47     1085.92    100.79 o
   0  25   4      868.50      882.54    101.96 o
   1  25   4       17.29      -30.09     39.53 o
   2  25   4      121.01       72.06     44.01 o
   3  25   4      846.67      877.58    158.11 o
   4  25   4       10.12       10.07     59.81 o
  -4  26   4      249.12      217.06     60.23 o
  -3  26   4      246.35      315.25     49.67 o
  -2  26   4      117.99      164.86     42.00 o
  -1  26   4      557.98      584.46    126.13 o
   0  26   4       45.24       19.32     42.68 o
   1  26   4      236.85      225.48     62.68 o
   2  26   4      130.04      143.19     91.49 o
   3  26   4       71.33       22.50     76.39 o
  -4  27   4       89.99       93.29     38.32 o
  -3  27   4      169.99      153.99     55.40 o
  -2  27   4      820.71      862.98     81.60 o
  -1  27   4      195.83      215.15     64.25 o
   0  27   4      459.68      309.19    153.66 o
   1  27   4       25.80       12.38     45.49 o
   2  27   4        0.94       33.33     45.18 o
   3  27   4      484.70      303.18    104.22 o
  -4  28   4      313.69      352.50     62.57 o
  -3  28   4        2.54        4.24     38.13 o
  -2  28   4      336.53      400.69     80.77 o
  -1  28   4      297.01      388.70     80.81 o
   0  28   4        0.10       -0.06     76.09 o
   1  28   4      474.16      529.06    136.79 o
   2  28   4        2.30      -30.63     81.72 o
   3  28   4      232.40      178.24     95.34 o
  -3  29   4       14.36       -9.35     35.98 o
  -2  29   4      221.70      207.30     76.09 o
  -1  29   4       28.98       21.79     46.52 o
   0  29   4      228.55      212.45    132.05 o
   1  29   4      143.44      173.55     67.14 o
   2  29   4      205.45      217.30    113.99 o
   3  29   4      388.93      627.09    152.78 o
  -3  30   4        0.92      -16.74     35.43 o
  -2  30   4       55.30      147.45     78.16 o
  -1  30   4      118.24      244.43     73.43 o
   0  30   4        0.17       32.80     70.76 o
   1  30   4      754.58      654.55    135.31 o
   2  30   4       69.71       52.11     74.02 o
  -3  31   4       47.11      -62.77     62.77 o
  -2  31   4       14.72      -20.73     62.77 o
  -1  31   4       76.10      214.84     69.45 o
   0  31   4       90.36      129.16     67.40 o
   1  31   4      120.87      111.67     86.16 o
   2  31   4       68.45       14.80     73.43 o
  -2  32   4       76.41      119.02     91.78 o
  -1  32   4       24.14      -20.96     48.85 o
   0  32   4       10.66      -37.35     46.80 o
   1  32   4      232.61      361.49     90.22 o
  -1  33   4      264.38      527.32     98.02 o
   0  33   4       15.73       -2.34     51.89 o
  -6   1   5      320.70      392.93    112.81 o
  -5   1   5     6468.45     6020.96    441.16 o
  -4   1   5      967.70      979.44     35.68 o
  -3   1   5     1387.34     1364.42     34.39 o
  -2   1   5      195.23      279.45     25.34 o
  -1   1   5     3355.84     3289.34     67.32 o
   0   1   5    13686.19    13751.22    404.87 o
   1   1   5     9422.68     9813.50    176.23 o
   2   1   5     1880.78     1937.07     79.11 o
   3   1   5     4568.52     4610.35    155.33 o
   4   1   5      156.07      206.99     35.74 o
   5   1   5      182.50      131.02     39.37 o
   6   1   5      763.41      845.80    106.59 o
  -6   2   5      172.90      144.28     48.06 o
  -5   2   5       25.41       39.20     35.34 o
  -4   2   5      794.09      800.89     35.44 o
  -3   2   5     1886.00     1833.51     40.16 o
  -2   2   5     3913.28     3969.07     77.81 o
  -1   2   5      235.04      215.08     23.34 o
   0   2   5     3779.08     3860.74     92.60 o
   1   2   5     1133.86     1181.58    126.78 o
   2   2   5       42.78       53.76     18.98 o
   3   2   5        1.56       -5.78     18.78 o
   4   2   5      289.61      364.51     48.79 o
   5   2   5      219.48      197.13     79.35 o
   6   2   5        2.18       59.79     30.61 o
  -6   3   5        3.12      -17.60     27.60 o
  -5   3   5     3727.17     3372.87    148.92 o
  -4   3   5       95.26       94.36     15.60 o
  -3   3   5     1071.57      952.85     31.09 o
  -2   3   5      601.88      617.76     29.26 o
  -1   3   5     1277.42     1186.02     90.04 o
   0   3   5      610.34      611.48     46.92 o
   1   3   5     3260.47     3297.35    107.18 o
   2   3   5       72.87       55.93     18.40 o
   3   3   5     2314.00     2412.17     80.21 o
   4   3   5      262.01      248.70     47.04 o
   5   3   5      143.28      109.69     55.96 o
   6   3   5      561.31      572.87     64.67 o
  -6   4   5       96.30      126.59     46.76 o
  -5   4   5      573.36      647.08    105.40 o
  -4   4   5     2366.29     2363.50     56.84 o
  -3   4   5     4903.40     4755.35     72.95 o
  -2   4   5     7383.30     7373.96    118.88 o
  -1   4   5     2730.16     2851.89    123.26 o
   0   4   5     3756.27     3841.88     75.67 o
   1   4   5      320.09      275.59     30.03 o
   2   4   5      465.39      476.93     39.74 o
   3   4   5     1932.57     1901.06     66.62 o
   4   4   5      510.51      618.09     70.11 o
   5   4   5      287.19      239.23     69.28 o
   6   4   5       98.85      169.86     68.39 o
  -6   5   5      270.69      266.93     59.51 o
  -5   5   5      645.70      694.28     33.19 o
  -4   5   5      178.81      183.49     14.82 o
  -3   5   5      651.57      627.39     27.34 o
  -2   5   5       14.61       18.47     11.60 o
  -1   5   5       14.37       44.62     13.28 o
   0   5   5      902.42      899.28     42.54 o
   1   5   5      885.70      878.88     50.63 o
   2   5   5      889.41      926.94     59.67 o
   3   5   5     1352.33     1363.64     61.77 o
   4   5   5      917.78      829.02    111.33 o
   5   5   5      420.15      517.94     98.89 o
   6   5   5      324.24      315.23     52.07 o
  -6   6   5        7.69        3.30     49.45 o
  -5   6   5      673.78      753.68     44.58 o
  -4   6   5     2492.46     2510.89     54.20 o
  -3   6   5     2784.58     2693.32     54.83 o
  -2   6   5     9360.53     9165.33    119.83 o
  -1   6   5       43.70       45.73     12.50 o
   0   6   5     1592.84     1585.63     38.54 o
   1   6   5       42.89       54.53     16.11 o
   2   6   5     1583.46     1593.74     62.55 o
   3   6   5     2665.02     2587.69     90.90 o
   4   6   5      230.04      182.98     59.22 o
   5   6   5      331.70      351.00     55.90 o
   6   6   5       52.09      120.37     53.00 o
  -6   7   5     1241.64     1120.95    106.65 o
  -5   7   5       40.53       36.20     15.69 o
  -4   7   5     2083.31     2080.43     61.25 o
  -3   7   5      611.26      620.36     29.67 o
  -2   7   5      101.96       76.34     13.81 o
  -1   7   5     3920.55     3903.42     77.65 o
   0   7   5     4532.87     4673.35     89.86 o
   1   7   5      188.23      188.89     21.27 o
   2   7   5     3557.97     3747.15     81.27 o
   3   7   5        9.69      -10.21     16.85 o
   4   7   5      442.06      464.81     56.65 o
   5   7   5      548.16      468.82     62.47 o
   6   7   5       42.25       28.60     35.53 o
  -6   8   5        7.23      -14.80     47.96 o
  -5   8   5       13.31        9.57     18.84 o
  -4   8   5      467.69      469.29     28.47 o
  -3   8   5     1853.84     1841.31     45.66 o
  -2   8   5     4660.71     4601.28     75.42 o
  -1   8   5      157.39      133.47     17.82 o
   0   8   5     1249.72     1182.16     70.77 o
   1   8   5      180.74      188.87     22.10 o
   2   8   5       54.01       56.63     17.50 o
   3   8   5     1040.08     1048.06     45.39 o
   4   8   5      235.40      233.29     42.38 o
   5   8   5      422.99      350.75     56.07 o
  -6   9   5     2215.16     2129.40    215.55 o
  -5   9   5      788.86      696.74     62.33 o
  -4   9   5     1213.52     1157.43     42.61 o
  -3   9   5      182.95      162.66     18.43 o
  -2   9   5      397.97      432.55     25.06 o
  -1   9   5     5303.93     5317.51     89.20 o
   0   9   5     6280.02     6215.73    131.64 o
   1   9   5     2361.54     2357.81     63.05 o
   2   9   5     6595.46     6810.10    104.15 o
   3   9   5       14.36       12.24     13.03 o
   4   9   5       85.28       84.74     35.83 o
   5   9   5      528.20      681.57    113.10 o
  -6  10   5        1.30       21.91     52.70 o
  -5  10   5      353.43      342.61     47.15 o
  -4  10   5      262.70      266.62     21.19 o
  -3  10   5      136.89      131.82     17.73 o
  -2  10   5     1375.55     1340.54     43.35 o
  -1  10   5       14.85       22.98     10.92 o
   0  10   5     1015.29     1012.81     81.71 o
   1  10   5      131.67      163.74     24.34 o
   2  10   5      302.87      303.33     22.89 o
   3  10   5      550.20      618.57     40.24 o
   4  10   5       73.84       49.08     57.14 o
   5  10   5       48.36       69.87     56.25 o
  -6  11   5     1728.40     1796.01    200.15 o
  -5  11   5      452.78      491.74     94.45 o
  -4  11   5     1336.94     1317.62     46.31 o
  -3  11   5       30.25       33.00     13.34 o
  -2  11   5        3.75        8.33     12.40 o
  -1  11   5     2132.08     2186.50     68.10 o
   0  11   5     5103.79     4923.90    116.89 o
   1  11   5     2163.60     2150.45    118.47 o
   2  11   5     3699.36     3810.61     87.76 o
   3  11   5        5.19        9.32     14.87 o
   4  11   5      400.35      341.12     48.15 o
   5  11   5      683.05      746.71    120.80 o
  -6  12   5       15.99       33.21     36.42 o
  -5  12   5     1181.54     1219.72     89.78 o
  -4  12   5       49.49       40.52     16.27 o
  -3  12   5     6504.41     6432.36    106.96 o
  -2  12   5       45.80       46.74     17.35 o
  -1  12   5     1215.93     1196.05     42.40 o
   0  12   5      337.22      433.45     71.89 o
   1  12   5        2.94      -13.05     16.28 o
   2  12   5     2904.49     2746.04    126.24 o
   3  12   5        1.15        4.98     14.78 o
   4  12   5     1028.66      828.43    127.91 o
   5  12   5       25.04       99.48     63.95 o
  -6  13   5      887.38      979.47     76.79 o
  -5  13   5      212.50      211.96     24.42 o
  -4  13   5     3230.40     3226.80     81.76 o
  -3  13   5        4.71       32.21     14.53 o
  -2  13   5       36.53       18.40     11.48 o
  -1  13   5      207.74      201.01     20.02 o
   0  13   5     4719.28     4612.33    103.26 o
   1  13   5     1061.76     1068.37     56.21 o
   2  13   5      984.24     1028.74     57.77 o
   3  13   5       47.36       54.29     27.10 o
   4  13   5      470.41      485.57    106.59 o
   5  13   5      738.30      759.15    123.17 o
  -6  14   5        0.46       50.52     31.66 o
  -5  14   5     1367.47     1346.46    128.52 o
  -4  14   5      386.41      411.00     34.16 o
  -3  14   5     3297.93     3241.08    132.10 o
  -2  14   5      631.95      561.08     31.78 o
  -1  14   5     2809.54     2814.41     59.69 o
   0  14   5      261.53      276.58     37.61 o
   1  14   5      181.48      141.11     31.84 o
   2  14   5     3204.27     3223.37     82.87 o
   3  14   5      271.46      324.52     48.36 o
   4  14   5     1197.90     1013.77    143.89 o
   5  14   5      145.27      222.65     77.57 o
  -6  15   5      195.43      121.39     46.19 o
  -5  15   5       12.81       15.97     20.34 o
  -4  15   5      390.20      386.26     33.56 o
  -3  15   5       47.48       69.22     17.83 o
  -2  15   5      238.17      220.80     22.41 o
  -1  15   5      286.93      285.36     23.05 o
   0  15   5      570.89      551.38     41.72 o
   1  15   5       80.25       49.65     19.55 o
   2  15   5      237.38      201.56     31.84 o
   3  15   5       64.82       85.52     32.96 o
   4  15   5      711.11      687.49    126.13 o
   5  15   5      350.68      278.31     88.23 o
  -6  16   5        8.96        6.51     42.64 o
  -5  16   5      662.24      672.01     53.19 o
  -4  16   5      680.93      624.10     43.76 o
  -3  16   5     4472.06     4364.54     89.87 o
  -2  16   5      503.16      483.15     30.96 o
  -1  16   5     4370.27     4313.07    111.84 o
   0  16   5      278.17      257.20     31.35 o
   1  16   5        0.72       -6.91     15.11 o
   2  16   5     2312.88     2391.57     92.16 o
   3  16   5      826.97      730.35     71.14 o
   4  16   5     1066.89      922.58    145.08 o
   5  16   5       59.81       70.47     58.03 o
  -6  17   5       35.22       84.09     45.00 o
  -5  17   5      180.15      186.57     34.27 o
  -4  17   5       52.22       38.27     20.22 o
  -3  17   5        0.34      -15.15     15.15 o
  -2  17   5      365.68      381.93     26.89 o
  -1  17   5      883.67      822.50     37.14 o
   0  17   5      204.99      192.36     29.03 o
   1  17   5      106.43       39.10     29.19 o
   2  17   5        0.56       14.69     28.78 o
   3  17   5      281.26      264.78     49.27 o
   4  17   5      137.87      165.80     74.02 o
   5  17   5       14.93      143.30     71.06 o
  -6  18   5       18.19       58.03     47.37 o
  -5  18   5      210.79      279.81     42.77 o
  -4  18   5        5.46      -15.67     15.67 o
  -3  18   5     1883.21     1925.84    104.40 o
  -2  18   5      109.95      120.42     20.18 o
  -1  18   5     2170.78     2112.83     56.38 o
   0  18   5      809.85      787.14     47.00 o
   1  18   5       38.26       12.65     19.90 o
   2  18   5      989.26     1009.64     82.42 o
   3  18   5       15.09        7.06     29.42 o
   4  18   5      759.58      734.27    133.83 o
   5  18   5       33.13       97.11     71.65 o
  -5  19   5      486.71      497.05     52.75 o
  -4  19   5        8.00      -12.35     16.81 o
  -3  19   5       19.87       17.04     22.04 o
  -2  19   5      225.32      301.38     33.49 o
  -1  19   5     1500.23     1503.69     52.18 o
   0  19   5     1261.57     1482.51     75.34 o
   1  19   5     1181.63     1184.99     75.79 o
   2  19   5      186.13      258.38     49.09 o
   3  19   5      145.50      160.04     43.05 o
   4  19   5      188.18      179.42     76.98 o
  -5  20   5      119.40      172.95     38.51 o
  -4  20   5      193.70      152.51     28.26 o
  -3  20   5      540.40      546.82     65.56 o
  -2  20   5      160.93      128.65     28.76 o
  -1  20   5      587.20      609.05     57.41 o
   0  20   5      780.15      788.51     50.36 o
   1  20   5     1201.03     1298.61     95.34 o
   2  20   5      747.39      778.43     84.08 o
   3  20   5        7.37       -7.32     45.60 o
   4  20   5       25.04       29.61     65.14 o
  -5  21   5      391.81      398.86     51.01 o
  -4  21   5       99.21      105.16     48.35 o
  -3  21   5       28.76        2.58     23.70 o
  -2  21   5      235.44      271.64     45.17 o
  -1  21   5     1017.33      901.56     59.48 o
   0  21   5     1632.35     1660.51     80.25 o
   1  21   5     2236.62     2248.53    148.20 o
   2  21   5      206.52      137.83     41.44 o
   3  21   5      474.24      455.48     78.49 o
   4  21   5       47.10       88.82     71.06 o
  -5  22   5       33.34       68.95     32.90 o
  -4  22   5      846.26      944.03     71.25 o
  -3  22   5       33.00       -6.18     25.20 o
  -2  22   5      817.81      806.11     62.70 o
  -1  22   5      647.25      604.03     54.72 o
   0  22   5      754.54      684.17     69.74 o
   1  22   5     1949.94     2086.09    174.59 o
   2  22   5       19.38      -24.52     24.52 o
   3  22   5      192.28      231.76     64.64 o
   4  22   5        2.48        7.70     59.81 o
  -5  23   5      485.25      612.90     64.98 o
  -4  23   5      289.47      234.84     40.34 o
  -3  23   5      114.36      100.97     32.80 o
  -2  23   5      439.38      448.94     49.26 o
  -1  23   5      380.15      295.23     57.98 o
   0  23   5      239.54      216.09     64.21 o
   1  23   5     2012.35     2065.69    127.18 o
   2  23   5       99.02      187.52     48.32 o
   3  23   5      267.12      365.95    105.40 o
   4  23   5        4.05       19.54     62.18 o
  -5  24   5       16.15       67.44     35.83 o
  -4  24   5      906.67      850.96     71.33 o
  -3  24   5        0.67       59.86     29.79 o
  -2  24   5     1046.74     1182.84     78.22 o
  -1  24   5       21.41       -4.83     31.48 o
   0  24   5      404.81      374.76     58.58 o
   1  24   5      728.81      809.99     82.35 o
   2  24   5        0.32      -28.44     30.82 o
   3  24   5     1030.16     1167.73    181.79 o
   4  24   5       19.65      -53.29     53.29 o
  -4  25   5      133.89       68.05     33.48 o
  -3  25   5       97.27      117.33     35.98 o
  -2  25   5       45.57       85.30     35.84 o
  -1  25   5       25.14      -12.39     42.31 o
   0  25   5       35.87      119.12     49.62 o
   1  25   5      367.39      283.52    119.32 o
   2  25   5        9.36       32.22     81.13 o
   3  25   5      345.42      344.04    111.33 o
  -4  26   5      943.23     1024.37     82.36 o
  -3  26   5       25.45       64.25     32.80 o
  -2  26   5     1438.40     1646.18    162.18 o
  -1  26   5       19.45      -39.08     39.08 o
   0  26   5      262.42      323.91     72.42 o
   1  26   5      139.88      281.62    116.36 o
   2  26   5       14.59       54.52     48.94 o
  -4  27   5        2.38       74.39     35.06 o
  -3  27   5       11.69       28.47     56.85 o
  -2  27   5      168.48       67.96     53.13 o
  -1  27   5       79.39      -42.75     87.94 o
   0  27   5        3.86      -19.55     37.26 o
   1  27   5        0.02      -11.31     42.73 o
   2  27   5       53.97       99.25    134.42 o
   3  27   5        0.18      -64.55     64.55 o
  -4  28   5      373.02      453.00     95.34 o
  -3  28   5        0.32        8.30     38.45 o
  -2  28   5      911.10     1087.24    125.40 o
  -1  28   5        2.23        3.61     45.39 o
   0  28   5      236.86      326.68     76.41 o
   1  28   5      213.19      296.41     78.98 o
   2  28   5      145.74       17.17     78.76 o
  -3  29   5       16.63       11.46     43.50 o
  -2  29   5      128.21       67.51     76.39 o
  -1  29   5      169.46      100.45    113.10 o
   0  29   5      242.95      324.29     75.50 o
   1  29   5      230.39      219.10     69.09 o
   2  29   5      326.31      339.31    118.43 o
  -3  30   5       41.17      115.47     84.68 o
  -2  30   5      421.15      407.40    123.76 o
  -1  30   5       24.84       59.67     51.73 o
   0  30   5      304.34      285.09     75.91 o
   1  30   5      219.38      127.94     66.01 o
   2  30   5      104.73       40.27     80.53 o
  -2  31   5       27.99       23.09     86.45 o
  -1  31   5       55.45       63.25     55.27 o
   0  31   5      275.18      258.48     78.30 o
   1  31   5      203.41      195.26     73.52 o
  -1  32   5      312.48      339.39     85.43 o
   0  32   5      118.55       86.68     59.06 o
  -6   0   6     1572.01     1726.14    186.53 o
  -5   0   6       56.45       34.95     21.61 o
  -4   0   6      249.29      243.96     18.49 o
  -3   0   6     8308.93     8035.51    219.28 o
  -2   0   6     1086.17     1087.89    205.77 o
  -1   0   6    18877.90    18257.21    393.75 o
   0   0   6      348.92      295.49     62.77 o
   1   0   6     7138.43     7428.02    306.74 o
   2   0   6     1604.54     1624.18    169.95 o
   3   0   6      997.20     1079.16     91.89 o
   5   0   6       63.14       86.45     56.85 o
  -6   1   6       24.75       57.76     38.08 o
  -5   1   6        3.29       25.11     15.83 o
  -4   1   6      581.25      509.79     18.87 o
  -3   1   6      183.31      216.46     29.58 o
  -2   1   6      318.15      284.51     39.74 o
  -1   1   6     1009.55     1073.09     49.49 o
   0   1   6        1.28        6.09     19.63 o
   1   1   6      135.16       79.30     25.16 o
   2   1   6      267.41      272.21     35.11 o
   3   1   6      134.10       83.17     26.21 o
   4   1   6       37.63       46.78     53.89 o
   5   1   6       11.26       17.92     34.99 o
  -6   2   6     1148.11     1130.17    105.81 o
  -5   2   6        1.48        4.06     13.15 o
  -4   2   6     1074.70     1035.20     23.03 o
  -3   2   6     6419.15     6723.87    116.77 o
  -2   2   6      850.64      984.23     74.41 o
  -1   2   6    18551.51    18221.03    381.27 o
   0   2   6      496.78      399.57    136.49 o
   1   2   6     7254.08     7272.59    175.69 o
   2   2   6     2382.86     2401.94     82.80 o
   3   2   6     1175.63     1357.95    124.79 o
   4   2   6     3429.36     3131.33    199.56 o
   5   2   6       85.54      146.24     44.17 o
  -6   3   6      332.43      374.39     65.76 o
  -5   3   6      387.43      459.68     31.01 o
  -4   3   6     1871.60     1849.30     35.16 o
  -3   3   6     1456.58     1449.65     45.06 o
  -2   3   6      978.99      998.13     84.77 o
  -1   3   6       35.08       42.03     32.80 o
   0   3   6        9.52        4.44     20.52 o
   1   3   6     1778.35     1577.33    161.72 o
   2   3   6     1507.94     1549.99     76.72 o
   3   3   6      602.22      586.68     53.31 o
   4   3   6      656.02      706.44    110.73 o
   5   3   6       58.58       61.82     38.10 o
  -6   4   6      681.10      720.22     85.08 o
  -5   4   6      321.96      357.76     37.96 o
  -4   4   6     1712.33     1611.65     31.22 o
  -3   4   6     1454.52     1467.77     41.94 o
  -2   4   6     1894.44     1881.28     53.59 o
  -1   4   6     8686.58     8926.83    184.93 o
   0   4   6     2857.93     2850.66     81.96 o
   1   4   6     7506.12     7670.08    241.99 o
   2   4   6     4236.18     4241.82    112.39 o
   3   4   6     3560.71     3561.75    115.42 o
   4   4   6     1266.58     1566.85    162.25 o
   5   4   6      330.44      363.58     85.86 o
  -6   5   6      542.70      610.34     83.38 o
  -5   5   6      598.26      640.63     49.64 o
  -4   5   6     2111.76     2247.25     47.71 o
  -3   5   6     2244.51     2132.58     51.43 o
  -2   5   6     2410.62     2481.30     62.10 o
  -1   5   6       17.24        8.08     20.75 o
   0   5   6        3.38       11.79     14.13 o
   1   5   6     1696.12     1456.97    100.90 o
   2   5   6     2662.56     2552.55     77.25 o
   3   5   6     1170.59     1214.16     63.05 o
   4   5   6      419.60      333.38     81.13 o
   5   5   6       70.37       42.64     56.85 o
  -6   6   6      159.92      187.12     74.02 o
  -5   6   6      569.25      630.76    125.24 o
  -4   6   6     1246.31     1276.62     39.63 o
  -3   6   6      478.53      482.33     28.55 o
  -2   6   6     3441.10     3458.74     70.42 o
  -1   6   6     3525.25     3493.78     88.03 o
   0   6   6     9114.56     8753.82    178.96 o
   1   6   6     4820.58     4820.30    186.36 o
   2   6   6     2601.87     2619.27     78.32 o
   3   6   6     2428.64     2326.88    142.15 o
   4   6   6     1138.08     1061.15    136.20 o
   5   6   6     1149.21      948.64    136.79 o
  -6   7   6      377.41      236.27     85.27 o
  -5   7   6      100.93      145.40     34.70 o
  -4   7   6      838.41      837.54     40.70 o
  -3   7   6     1192.71     1237.35     57.68 o
  -2   7   6     2203.98     2202.17     54.98 o
  -1   7   6      201.59      168.48     25.80 o
   0   7   6       38.67       39.57     14.96 o
   1   7   6      357.31      369.67     43.84 o
   2   7   6      732.89      670.25     46.85 o
   3   7   6      173.55      224.65     42.06 o
   4   7   6      205.83      278.37     47.96 o
   5   7   6      180.97      192.45     80.53 o
  -6   8   6       34.65       82.90     61.58 o
  -5   8   6     1379.83     1396.28    115.47 o
  -4   8   6      705.24      708.14     31.02 o
  -3   8   6      267.96      309.91     25.29 o
  -2   8   6     9807.73     9692.13    141.93 o
  -1   8   6       35.91       55.14     18.12 o
   0   8   6    14706.02    14531.56    244.80 o
   1   8   6      751.78      710.32     49.89 o
   2   8   6     3429.62     3240.89    139.14 o
   3   8   6     1744.42     1733.83    186.05 o
   4   8   6      180.49      241.28     43.93 o
   5   8   6     1364.28     1145.82    149.82 o
  -6   9   6      152.01      275.35     90.60 o
  -5   9   6       48.81       93.72     33.41 o
  -4   9   6      797.98      891.59     38.77 o
  -3   9   6      626.05      587.98     32.87 o
  -2   9   6      416.50      438.36     33.41 o
  -1   9   6      228.24      214.88     28.43 o
   0   9   6       22.07       66.54     24.63 o
   1   9   6      218.44      206.89     32.29 o
   2   9   6      112.14      131.78     18.26 o
   3   9   6       46.47       36.56     19.25 o
   4   9   6       61.70       23.69     52.11 o
   5   9   6        0.07       79.35     53.29 o
  -6  10   6      168.09      214.95     81.72 o
  -5  10   6     1688.09     1615.57     94.86 o
  -4  10   6     1409.31     1444.60     52.56 o
  -3  10   6      221.86      215.86     21.89 o
  -2  10   6     6096.08     5984.96    103.55 o
  -1  10   6      986.10      934.53    112.82 o
   0  10   6    12270.50    12245.36    291.54 o
   1  10   6      190.28      142.57     27.90 o
   2  10   6     5585.76     5691.09    165.13 o
   3  10   6     1730.95     1800.07     70.25 o
   4  10   6      110.33      158.11     69.87 o
   5  10   6      965.78     1157.07    152.18 o
  -6  11   6        7.37      -31.76     44.41 o
  -5  11   6      761.69      891.62     79.15 o
  -4  11   6      389.61      406.26     29.80 o
  -3  11   6     3300.27     3288.82     71.81 o
  -2  11   6       11.05       29.55     16.76 o
  -1  11   6        0.25       -7.22     12.48 o
   0  11   6      410.52      471.80     45.25 o
   1  11   6        8.30        3.86     16.79 o
   2  11   6      459.52      436.34     46.76 o
   3  11   6       14.69       33.66     17.81 o
   4  11   6      175.63       75.20     63.95 o
   5  11   6       70.25      108.96     69.87 o
  -6  12   6      228.05      199.50     39.15 o
  -5  12   6     1696.08     1581.68     62.82 o
  -4  12   6      530.06      543.54     35.06 o
  -3  12   6      301.68      355.06     30.30 o
  -2  12   6     8530.01     8333.12    132.64 o
  -1  12   6      276.18      311.24     31.45 o
   0  12   6    14088.95    13581.76    245.67 o
   1  12   6       29.92       34.19     20.89 o
   2  12   6     3660.71     3706.38    155.24 o
   3  12   6      917.53      966.57     78.82 o
   4  12   6      198.66      129.68     71.06 o
   5  12   6     1148.07     1210.96    156.92 o
  -6  13   6       28.10        5.81     31.52 o
  -5  13   6     1907.46     1968.90     73.67 o
  -4  13   6       17.85       40.63     15.36 o
  -3  13   6     3153.37     3057.68     71.17 o
  -2  13   6      145.15      147.69     21.75 o
  -1  13   6       20.86        9.89     12.13 o
   0  13   6      973.21     1055.16     58.30 o
   1  13   6      114.82      111.71     32.11 o
   2  13   6     1043.86     1004.46     80.16 o
   3  13   6      418.92      449.64     56.49 o
   4  13   6      254.02      386.09     94.15 o
   5  13   6      172.06      380.16     97.11 o
  -6  14   6       45.31       21.91     37.90 o
  -5  14   6      918.36      872.77     74.27 o
  -4  14   6      382.84      391.29     35.80 o
  -3  14   6      632.37      616.69     37.48 o
  -2  14   6     3484.07     3457.14     77.65 o
  -1  14   6      509.02      548.77     33.54 o
   0  14   6     7680.94     7696.02    150.54 o
   1  14   6      553.16      489.47     47.21 o
   2  14   6     2042.01     1994.64    112.82 o
   3  14   6      733.38      774.70     74.30 o
   4  14   6      581.41      619.99    119.02 o
   5  14   6      907.61     1032.72    153.96 o
  -6  15   6       30.21       48.56     45.00 o
  -5  15   6     1953.81     1993.12     81.98 o
  -4  15   6      549.88      525.76     73.76 o
  -3  15   6     2374.30     2421.76     65.55 o
  -2  15   6       91.16       68.25     17.85 o
  -1  15   6     1070.33     1064.69     51.29 o
   0  15   6      548.49      618.36     77.59 o
   1  15   6      338.68      398.61     39.14 o
   2  15   6     1401.16     1360.62     94.64 o
   3  15   6      915.85      906.39    104.35 o
   4  15   6      164.70      338.71     94.15 o
   5  15   6       82.12       87.64     66.32 o
  -6  16   6       51.87       92.97     50.93 o
  -5  16   6      387.61      410.44     68.13 o
  -4  16   6      256.25      226.37     29.97 o
  -3  16   6     2117.19     2008.04     63.42 o
  -2  16   6      203.74      218.16     24.77 o
  -1  16   6     2503.38     2390.70     70.29 o
   0  16   6      406.71      480.47     41.99 o
   1  16   6     1667.33     1803.02     81.83 o
   2  16   6     1441.56     1567.24    102.79 o
   3  16   6      933.82      979.00     91.18 o
   4  16   6      411.57      535.90    115.47 o
  -6  17   6        5.41       34.94     43.82 o
  -5  17   6     1048.82      977.27     80.72 o
  -4  17   6      502.74      520.76     42.92 o
  -3  17   6     3353.32     3475.70     83.11 o
  -2  17   6       20.46       -7.79     12.76 o
  -1  17   6     1133.45     1180.98     46.31 o
   0  17   6       59.08       64.75     21.69 o
   1  17   6      258.02      242.65     46.09 o
   2  17   6      695.58      706.75     72.98 o
   3  17   6      366.92      310.98     54.69 o
   4  17   6      261.29      299.63     94.15 o
  -5  18   6       24.02       12.65     25.41 o
  -4  18   6      138.22      137.06     26.75 o
  -3  18   6     3129.21     3086.39     79.09 o
  -2  18   6       47.32       17.05     14.97 o
  -1  18   6     4044.68     4126.29     87.68 o
   0  18   6      138.19      180.94     29.31 o
   1  18   6     3094.91     2910.30    121.98 o
   2  18   6      193.26      118.41     40.54 o
   3  18   6      397.67      399.52     73.04 o
   4  18   6      375.70      312.66     97.71 o
  -5  19   6      212.94      259.40     42.75 o
  -4  19   6        0.17      -17.81     17.81 o
  -3  19   6     1504.12     1668.60     65.54 o
  -2  19   6       17.58       26.16     16.33 o
  -1  19   6      563.82      575.48     35.91 o
   0  19   6       23.60       48.42     23.21 o
   1  19   6      139.38      171.68     45.21 o
   2  19   6       83.31      101.46     38.31 o
   3  19   6       53.73       45.24     47.12 o
   4  19   6        5.28       46.19     60.40 o
  -5  20   6        5.89       67.53     39.21 o
  -4  20   6      163.22      115.63     32.94 o
  -3  20   6     1762.80     1792.72     81.33 o
  -2  20   6       63.56       78.54     21.21 o
  -1  20   6     4033.17     4232.08     91.81 o
   0  20   6      449.89      420.25     49.57 o
   1  20   6     3433.81     3380.31    138.51 o
   2  20   6        3.67       10.21     30.08 o
   3  20   6      312.93      322.76     72.68 o
   4  20   6      613.19      730.13    139.75 o
  -5  21   6       80.29      107.15     35.41 o
  -4  21   6      486.50      534.11     47.86 o
  -3  21   6      414.51      395.63     41.75 o
  -2  21   6      178.43      161.80     25.09 o
  -1  21   6      944.47     1005.29     47.44 o
   0  21   6       92.33       66.90     42.71 o
   1  21   6      312.70      346.92     58.87 o
   2  21   6        0.12      -32.10     32.10 o
   3  21   6        0.08       -5.33     55.66 o
   4  21   6       17.26       48.56     68.10 o
  -5  22   6        1.19      -13.17     27.31 o
  -4  22   6      392.89      459.76     46.82 o
  -3  22   6      459.96      512.86     49.57 o
  -2  22   6       51.69       40.30     19.45 o
  -1  22   6     3301.63     3313.66    115.74 o
   0  22   6        6.90       45.48     33.49 o
   1  22   6     2016.59     1857.84    137.84 o
   2  22   6      135.05      138.10     43.15 o
   3  22   6      229.34      251.07    101.85 o
   4  22   6      279.66      410.36    121.98 o
  -5  23   6        4.82       -6.98     28.30 o
  -4  23   6      968.24     1056.92     84.27 o
  -3  23   6        0.54       -0.99     22.65 o
  -2  23   6      642.94      627.02     47.24 o
  -1  23   6      298.39      316.38     64.38 o
   0  23   6        0.02      -26.21     26.21 o
   1  23   6      153.25      207.23     50.04 o
   2  23   6       20.20       41.79     42.65 o
   3  23   6      153.26       76.39     79.35 o
  -4  24   6      394.70      328.48     50.94 o
  -3  24   6      152.61      131.71     32.09 o
  -2  24   6        8.47       26.02     41.88 o
  -1  24   6     1400.63     1402.77    107.74 o
   0  24   6       86.05       10.64     44.38 o
   1  24   6      879.89      959.84     93.42 o
   2  24   6      368.51      450.08     72.01 o
   3  24   6      217.37      265.29    106.00 o
  -4  25   6      903.91     1031.50     76.40 o
  -3  25   6       15.22       35.06     31.41 o
  -2  25   6      949.25      874.92     84.85 o
  -1  25   6        1.78       63.60     47.91 o
   0  25   6        2.65      -25.92     35.34 o
   1  25   6      278.73      323.56     60.66 o
   2  25   6       77.73       79.08     42.81 o
   3  25   6      267.93      306.15    115.47 o
  -4  26   6      196.30      278.62     48.93 o
  -3  26   6       33.37      -16.63     34.05 o
  -2  26   6      356.13      309.96     72.59 o
  -1  26   6      170.48      134.47     58.14 o
   0  26   6       57.07      137.23     66.26 o
   1  26   6      292.65      437.75     70.76 o
   2  26   6      102.36      116.11     55.98 o
   3  26   6      118.46       42.64     90.01 o
  -3  27   6       36.07       81.79     46.19 o
  -2  27   6      557.61      519.86    174.69 o
  -1  27   6       28.34       76.50     50.83 o
   0  27   6        0.27       13.17     47.51 o
   1  27   6      187.68      322.80     74.86 o
   2  27   6       91.32       78.16     78.76 o
  -3  28   6       11.83       -8.45     40.27 o
  -2  28   6      563.58      566.10    137.38 o
  -1  28   6       15.25       47.43     78.16 o
   0  28   6      355.35      370.85     82.14 o
   1  28   6       14.33      -37.05     59.51 o
   2  28   6        7.98       26.05     80.53 o
  -3  29   6        0.01      -14.80     58.03 o
  -2  29   6      258.09      279.50    104.22 o
  -1  29   6        0.49       37.15     50.23 o
   0  29   6       82.67       53.08    102.44 o
   1  29   6       88.53      166.94     70.96 o
  -2  30   6      486.43      667.95    154.55 o
  -1  30   6       32.03       87.82     58.93 o
   0  30   6      263.55      227.68    126.43 o
   1  30   6        2.76       10.45     55.73 o
  -1  31   6       15.91      120.52     61.45 o
   0  31   6       95.46        4.17     52.21 o
  -6   1   7     1049.75     1074.91    104.86 o
  -5   1   7     2220.24     2361.60     73.26 o
  -4   1   7      285.13      296.37     19.27 o
  -3   1   7    12940.97    12904.95    250.39 o
  -2   1   7        0.96       13.01     15.00 o
  -1   1   7    16518.86    16750.42    349.89 o
   0   1   7      208.70       81.08     33.47 o
   1   1   7     1878.45     1771.21    436.72 o
   2   1   7     1128.38     1063.51    137.38 o
   3   1   7       12.00       22.27     28.26 o
   4   1   7     2226.44     2122.29    200.15 o
   5   1   7        7.82       -2.70     38.31 o
  -6   2   7      161.39      208.46     55.68 o
  -5   2   7      191.21      218.34     29.75 o
  -4   2   7      774.37      792.47     31.79 o
  -3   2   7       48.75       44.53     27.74 o
  -2   2   7       23.81       26.69     14.53 o
  -1   2   7      270.28      383.79     95.49 o
   0   2   7      600.85      425.76     81.13 o
   1   2   7      813.33      911.92    123.17 o
   2   2   7      411.94      349.17     59.22 o
   3   2   7       24.45       35.53     42.64 o
   4   2   7      248.19      171.13     71.65 o
   5   2   7        0.47       17.62     42.04 o
  -6   3   7     1128.23     1028.96    103.11 o
  -5   3   7     2595.64     2510.64     83.41 o
  -4   3   7     1440.76     1370.47     39.00 o
  -3   3   7     8513.20     8060.31    177.19 o
  -2   3   7      115.05       82.97     19.36 o
  -1   3   7    12133.78    12052.76    241.29 o
   0   3   7     3760.43     3507.95    141.70 o
   1   3   7     3079.95     3178.57    139.42 o
   2   3   7     2052.23     1956.26    259.96 o
   3   3   7       57.01       76.59     35.80 o
   4   3   7     1080.69      899.49    134.42 o
   5   3   7        1.54       18.17     55.07 o
  -6   4   7      683.72      812.44    133.83 o
  -5   4   7     1193.42     1278.64     76.73 o
  -4   4   7     1779.80     1706.26     52.56 o
  -3   4   7      249.37      255.12     39.80 o
  -2   4   7        5.79       -3.74     11.82 o
  -1   4   7      608.35      587.22     54.11 o
   0   4   7     1342.32     1279.00     77.34 o
   1   4   7     3208.38     3284.85    253.74 o
   2   4   7     2524.76     2784.55    136.05 o
   3   4   7      271.69      320.52     48.53 o
   4   4   7      389.07      402.07     91.78 o
   5   4   7        7.85       84.68     64.55 o
  -6   5   7     1208.24     1245.31    165.21 o
  -5   5   7     2072.62     2124.12    101.90 o
  -4   5   7     1803.57     1777.60     51.87 o
  -3   5   7     2536.75     2613.98     61.85 o
  -2   5   7     1943.90     1928.59     66.06 o
  -1   5   7     3744.71     3648.79    124.80 o
   0   5   7     3945.06     4020.21    108.70 o
   1   5   7     3167.72     3220.18    140.88 o
   2   5   7     2994.53     2657.69    107.90 o
   3   5   7      244.81      339.95     50.16 o
   4   5   7      453.16      184.75     71.65 o
   5   5   7       60.79       98.89     68.69 o
  -6   6   7      660.10      825.47    135.60 o
  -5   6   7     1208.17     1277.20     66.50 o
  -4   6   7     1276.31     1251.17     53.70 o
  -3   6   7      525.70      532.71     32.66 o
  -2   6   7        8.74       21.32     21.59 o
  -1   6   7      208.14      157.89     24.80 o
   0   6   7     1823.85     1771.50    114.95 o
   1   6   7     2253.80     2081.63    113.04 o
   2   6   7     2632.53     2571.99    160.45 o
   3   6   7      342.02      382.70     53.95 o
   4   6   7      128.94      116.06     66.32 o
   5   6   7        0.44        5.33     53.29 o
  -6   7   7      644.66      775.13    132.05 o
  -5   7   7      913.65     1077.26     65.04 o
  -4   7   7     3146.49     3002.00     70.50 o
  -3   7   7      675.51      694.76     36.73 o
  -2   7   7    11660.80    11595.81    210.25 o
  -1   7   7      723.93      805.49     43.84 o
   0   7   7     5821.00     5948.62    126.91 o
   1   7   7     1361.98     1106.80    101.76 o
   2   7   7     1491.96     1521.83     95.64 o
   3   7   7      719.30      819.30     92.04 o
   4   7   7       79.09       34.94     57.44 o
   5   7   7      325.65      469.58    106.00 o
  -6   8   7      336.20      376.02     91.78 o
  -5   8   7      385.04      410.81     47.49 o
  -4   8   7      702.67      710.16     39.07 o
  -3   8   7      542.20      576.28     34.25 o
  -2   8   7        8.08       59.61     24.28 o
  -1   8   7       24.37       24.90     17.93 o
   0   8   7      426.63      489.84     34.02 o
   1   8   7     1239.17     1254.64     77.44 o
   2   8   7      942.49      770.66     69.46 o
   3   8   7        0.18       27.69     28.81 o
   4   8   7      328.50      188.90     72.84 o
   5   8   7        0.12        4.15     54.48 o
  -6   9   7      360.03      420.11     51.02 o
  -5   9   7      417.94      326.09     40.71 o
  -4   9   7     4410.91     4387.16    136.09 o
  -3   9   7       17.32       18.15     16.15 o
  -2   9   7     9648.23     9374.48    162.53 o
  -1   9   7       84.08       61.40     22.94 o
   0   9   7     5508.85     5423.73    163.33 o
   1   9   7      935.10      919.86     79.15 o
   2   9   7      650.92      707.40     76.15 o
   3   9   7     1621.63     1605.21    102.90 o
   4   9   7      100.34       96.52     61.58 o
   5   9   7      255.91      362.40     99.48 o
  -6  10   7        9.13      -42.64     42.64 o
  -5  10   7       43.79       60.16     19.76 o
  -4  10   7      457.11      522.37     38.78 o
  -3  10   7        1.60      -12.03     12.69 o
  -2  10   7        1.89       34.87     17.68 o
  -1  10   7      189.67      189.12     30.51 o
   0  10   7       80.48       93.16     28.71 o
   1  10   7        0.06       -6.73     18.70 o
   2  10   7       14.68      -12.67     24.43 o
   3  10   7        0.41       51.17     33.74 o
   4  10   7      106.31       92.38     63.36 o
   5  10   7      102.93      156.33     79.35 o
  -6  11   7      237.44      264.40     66.03 o
  -5  11   7      594.51      586.85     71.18 o
  -4  11   7     3572.42     3398.52     81.16 o
  -3  11   7      151.12      145.98     20.66 o
  -2  11   7     5589.74     5451.15    102.19 o
  -1  11   7       23.90       29.22     20.09 o
   0  11   7     3866.38     3555.60    112.48 o
   1  11   7     1129.69     1275.93     83.16 o
   2  11   7      323.54      393.57     88.02 o
   3  11   7     1653.69     1538.65    101.96 o
   4  11   7       56.95      111.92     69.28 o
   5  11   7      270.84      370.69    101.26 o
  -6  12   7       96.97      130.27     50.93 o
  -5  12   7      829.92      816.57     54.54 o
  -4  12   7        2.03       18.91     17.48 o
  -3  12   7      739.24      708.84     40.76 o
  -2  12   7        6.06       62.47     18.96 o
  -1  12   7      454.27      462.13     39.37 o
   0  12   7        4.76       25.50     23.64 o
   1  12   7     1122.54     1224.51    104.62 o
   2  12   7      193.36      199.13     44.72 o
   3  12   7       60.76       78.59     37.79 o
   4  12   7        0.17       25.46     49.15 o
  -6  13   7      111.34       96.52     49.15 o
  -5  13   7      935.10      913.70     59.69 o
  -4  13   7     1465.77     1540.54     82.82 o
  -3  13   7      688.45      616.00     38.52 o
  -2  13   7     9051.13     9018.02    145.67 o
  -1  13   7      604.96      543.58     43.02 o
   0  13   7     1515.98     1640.94     85.31 o
   1  13   7     1145.68     1166.51     74.83 o
   2  13   7      336.27      343.04     87.05 o
   3  13   7     1346.00     1292.55    108.00 o
   4  13   7        1.07       46.78     59.81 o
  -6  14   7       44.72      111.92     49.15 o
  -5  14   7      904.27      882.72     60.97 o
  -4  14   7      364.72      366.34     36.63 o
  -3  14   7      247.95      311.47     39.68 o
  -2  14   7       11.06       33.31     17.67 o
  -1  14   7       15.02       24.49     18.84 o
   0  14   7       10.72        1.10     17.97 o
   1  14   7      852.80      997.42     90.95 o
   2  14   7      140.68      169.78     43.66 o
   3  14   7      472.71      381.69     57.59 o
   4  14   7       16.12       47.96     62.77 o
  -6  15   7      181.21      223.24     63.95 o
  -5  15   7      818.99      841.08     75.60 o
  -4  15   7      848.78     1033.02     53.71 o
  -3  15   7     1377.15     1358.88     57.90 o
  -2  15   7     1605.35     1753.02     62.00 o
  -1  15   7      882.35      934.36     58.02 o
   0  15   7      710.95      779.36     54.35 o
   1  15   7      936.70      810.87     78.15 o
   2  15   7      608.08      603.31     68.76 o
   3  15   7      648.06      676.78     91.17 o
   4  15   7      108.80      139.16     75.80 o
  -5  16   7      685.00      788.38     66.39 o
  -4  16   7      939.90     1003.49     76.00 o
  -3  16   7      855.42      829.06     46.83 o
  -2  16   7      194.56      138.28     22.30 o
  -1  16   7       34.00       76.15     24.93 o
   0  16   7       86.86      108.56     26.70 o
   1  16   7      950.96      897.67     80.65 o
   2  16   7      157.50      189.80     45.41 o
   3  16   7      701.55      725.57     97.13 o
   4  16   7        7.84        9.47     54.48 o
  -5  17   7      603.93      573.74     55.67 o
  -4  17   7      386.77      444.02     38.55 o
  -3  17   7     2129.66     1988.14    117.89 o
  -2  17   7      509.15      562.41     45.47 o
  -1  17   7     1389.22     1337.62     71.24 o
   0  17   7      962.54      933.28     78.99 o
   1  17   7      257.80      325.75     54.61 o
   2  17   7      488.67      457.08     63.83 o
   3  17   7      142.36      103.38     54.63 o
   4  17   7      209.28      213.18     94.15 o
  -5  18   7      301.93      375.88     33.97 o
  -4  18   7      403.44      409.69     41.80 o
  -3  18   7      371.94      361.19     37.28 o
  -2  18   7       78.32       63.15     19.25 o
  -1  18   7        0.19        8.04     24.24 o
   0  18   7       38.17       17.78     31.04 o
   1  18   7      976.96     1028.48     88.78 o
   2  18   7        0.96       48.45     34.58 o
   3  18   7      313.55      264.69     95.34 o
   4  18   7       11.14      -11.84     49.74 o
  -5  19   7      276.69      265.20     31.90 o
  -4  19   7       54.30       55.36     21.84 o
  -3  19   7     1853.99     1897.13     73.92 o
  -2  19   7       12.38       -6.87     15.72 o
  -1  19   7     2373.24     2485.29    124.95 o
   0  19   7      161.85      118.39     39.18 o
   1  19   7       70.70       92.61     47.40 o
   2  19   7      184.74      227.92     60.08 o
   3  19   7        0.21       75.20     69.28 o
   4  19   7      554.82      590.97    139.75 o
  -5  20   7       67.84       74.87     25.13 o
  -4  20   7       29.31       28.27     22.30 o
  -3  20   7      150.93      167.91     29.98 o
  -2  20   7       13.12       -7.48     15.30 o
  -1  20   7      128.16      145.65     36.87 o
   0  20   7        3.64       17.25     30.24 o
   1  20   7      202.18      159.17     46.17 o
   2  20   7       32.52       45.10     36.24 o
   3  20   7      255.79      287.79    104.22 o
  -5  21   7      338.15      401.82     40.75 o
  -4  21   7        8.73       -9.50     21.53 o
  -3  21   7     1427.32     1505.59     73.41 o
  -2  21   7       18.85        8.73     21.62 o
  -1  21   7     2189.23     2277.96    132.98 o
   0  21   7        1.93      -24.58     27.19 o
   1  21   7      475.04      517.14     71.17 o
   2  21   7      362.14      353.82     74.46 o
   3  21   7        0.23      -35.53     57.44 o
  -4  22   7      109.93      110.66     31.37 o
  -3  22   7        0.04        2.33     28.11 o
  -2  22   7       12.76       -0.65     25.46 o
  -1  22   7      105.63       92.83     43.27 o
   0  22   7      283.76      291.98     92.55 o
   1  22   7        1.35       -9.93     34.81 o
   2  22   7      191.47      224.96     53.63 o
   3  22   7       50.50       68.10     81.13 o
  -4  23   7      235.08      211.69     42.37 o
  -3  23   7      709.86      758.32     72.38 o
  -2  23   7       49.53       90.41     32.87 o
  -1  23   7     1596.98     1818.69    143.72 o
   0  23   7      113.32      183.27     51.03 o
   1  23   7      933.36      981.56    114.67 o
   2  23   7      167.96      139.20     49.79 o
   3  23   7       14.86       74.61     79.35 o
  -4  24   7      258.16      237.62     47.68 o
  -3  24   7        9.50        1.76     33.61 o
  -2  24   7        9.87      -33.09     33.09 o
  -1  24   7        1.35        4.82     37.21 o
   0  24   7      221.17      272.25     56.51 o
   1  24   7      197.81      168.91     54.42 o
   2  24   7      474.23      696.30    114.01 o
  -4  25   7      180.42      190.99     44.35 o
  -3  25   7       96.23       79.15     46.49 o
  -2  25   7       31.25      -14.73     45.18 o
  -1  25   7      438.23      589.99     76.03 o
   0  25   7       38.19       57.60     40.85 o
   1  25   7      535.43      655.54     91.01 o
   2  25   7       39.00       55.66     54.43 o
  -3  26   7      114.90      107.41     46.76 o
  -2  26   7        1.16       26.05     63.36 o
  -1  26   7        0.19      -12.36     36.05 o
   0  26   7      271.63      273.66     58.05 o
   1  26   7       63.36       79.13     48.56 o
   2  26   7      433.46      469.75     94.53 o
  -3  27   7       15.77       -7.70     58.62 o
  -2  27   7      365.10      329.24    116.06 o
  -1  27   7       94.84       92.37     56.48 o
   0  27   7       67.70       94.96     50.34 o
   1  27   7       74.63       53.37     49.43 o
   2  27   7        0.36       24.28     82.90 o
  -2  28   7       10.17      116.65     83.49 o
  -1  28   7       28.17       13.76     65.14 o
   0  28   7       99.78       68.31     45.40 o
   1  28   7        6.44        3.14     41.89 o
  -2  29   7      401.94      392.60    131.46 o
  -1  29   7       48.22       60.04     86.16 o
   0  29   7      124.29      139.13     66.44 o
  -1  30   7       64.73        0.59     72.84 o
  -5   0   8     1655.08     1473.88    129.09 o
  -4   0   8      257.11      247.41     30.40 o
  -2   0   8      506.20      581.58     63.69 o
  -1   0   8     1103.09     1201.59     84.79 o
   0   0   8      507.43      428.72     85.27 o
   1   0   8      302.16      358.85     93.56 o
   2   0   8      579.56      402.07     94.15 o
   3   0   8     1090.92     1069.44    151.00 o
  -5   1   8       70.63       51.86     27.42 o
  -4   1   8       34.91       45.17     15.06 o
  -3   1   8      184.00      171.04     37.99 o
  -2   1   8        0.75      -14.35     16.79 o
  -1   1   8      186.50      195.83     26.95 o
   0   1   8      481.37      380.77     71.95 o
   1   1   8        1.28       -7.93     30.35 o
   2   1   8       87.44       31.52     36.99 o
   3   1   8        1.60       32.02     43.67 o
   4   1   8        6.42       14.80     56.85 o
  -5   2   8     1262.50     1313.00     74.64 o
  -4   2   8        1.45       12.61     13.70 o
  -3   2   8     4187.14     4196.53    122.42 o
  -2   2   8      199.84      248.56     39.25 o
  -1   2   8      979.72     1030.23     61.79 o
   0   2   8       52.46       17.82     47.08 o
   1   2   8      181.14       77.48     39.03 o
   2   2   8      290.19      274.76     60.40 o
   3   2   8      533.53      400.29    106.59 o
   4   2   8       27.75       -2.37     52.11 o
  -5   3   8      887.20      807.12     59.98 o
  -4   3   8      264.05      242.17     37.61 o
  -3   3   8       49.09       46.71     25.32 o
  -2   3   8       13.62       -0.52     19.07 o
  -1   3   8     1003.19      951.68     53.38 o
   0   3   8     1557.82     1722.00     79.55 o
   1   3   8      329.75      359.90     60.37 o
   2   3   8      721.77      604.82     78.64 o
   3   3   8        6.88       13.48     35.56 o
   4   3   8       16.14       74.02     56.25 o
  -6   4   8      387.92      421.02     55.66 o
  -5   4   8      811.09      855.25     61.52 o
  -4   4   8      165.64      172.16     32.55 o
  -3   4   8     1984.36     1980.51     81.18 o
  -2   4   8        9.08      -16.50     16.50 o
  -1   4   8      237.73      238.77     35.42 o
   0   4   8       24.54       35.36     21.67 o
   1   4   8      141.86      112.91     49.74 o
   2   4   8       81.76       69.41     42.04 o
   3   4   8      129.90      135.65     41.24 o
   4   4   8       25.93       81.13     62.18 o
  -6   5   8      619.16      762.11     76.39 o
  -5   5   8     1410.41     1591.68     98.13 o
  -4   5   8      209.64      237.24     43.49 o
  -3   5   8        8.24       21.37     17.72 o
  -2   5   8       98.75       42.66     20.86 o
  -1   5   8      767.32      688.92    120.37 o
   0   5   8     3659.30     3559.30    107.13 o
   1   5   8      718.43      833.85     88.50 o
   2   5   8      919.55      941.65     79.06 o
   3   5   8      166.24      137.41     41.02 o
   4   5   8        0.55       59.81     57.44 o
  -6   6   8      460.58      634.20     71.06 o
  -5   6   8      253.47      273.26     34.28 o
  -4   6   8      784.12      843.34     43.94 o
  -3   6   8      285.09      301.69     30.30 o
  -2   6   8      184.53      147.81     30.05 o
  -1   6   8      359.17      354.44     34.86 o
   0   6   8       50.97       67.28     23.69 o
   1   6   8      336.77      275.99     54.31 o
   2   6   8      119.46       88.04     54.11 o
   3   6   8       13.31        0.24     29.13 o
   4   6   8       46.33       96.52     60.40 o
  -6   7   8      334.40      362.40     63.95 o
  -5   7   8      838.19      841.78     78.21 o
  -4   7   8       47.30       33.58     16.69 o
  -3   7   8      154.00      141.15     24.04 o
  -2   7   8      946.42      989.33     62.17 o
  -1   7   8      680.34      699.59     43.99 o
   0   7   8     2281.82     2402.28     70.86 o
   1   7   8      383.88      399.86     34.05 o
   2   7   8      936.66      942.81     80.75 o
   3   7   8       96.45       98.24     36.41 o
   4   7   8        3.18       79.35     58.62 o
  -5   8   8        6.85       13.92     12.70 o
  -4   8   8     1383.29     1420.53     56.74 o
  -3   8   8      226.29      226.90     30.44 o
  -2   8   8     1114.45     1122.01     66.50 o
  -1   8   8       84.33       49.67     23.89 o
   0   8   8       10.20       -0.40     15.83 o
   1   8   8      139.05      118.36     19.48 o
   2   8   8      784.82      762.89     74.24 o
   3   8   8       59.96       16.66     31.95 o
   4   8   8      305.61      227.98     84.09 o
  -6   9   8      147.17      165.80     55.66 o
  -5   9   8      362.70      373.71     33.97 o
  -4   9   8       27.37       40.69     17.36 o
  -3   9   8      400.93      407.29     40.62 o
  -2   9   8      268.93      308.01     50.94 o
  -1   9   8      832.84      768.75     58.21 o
   0   9   8     1436.80     1483.40     55.99 o
   1   9   8      238.77      212.37     42.53 o
   2   9   8      773.08      691.17     72.10 o
   3   9   8       26.44       30.32     32.74 o
   4   9   8       90.62      104.22     71.65 o
  -6  10   8      627.64      596.30     87.64 o
  -5  10   8        0.09       -1.59     18.18 o
  -4  10   8     1447.07     1491.48     59.68 o
  -3  10   8      748.07      662.57     39.85 o
  -2  10   8      900.93     1003.64     57.17 o
  -1  10   8        2.23      -19.44     19.52 o
   0  10   8       89.46      129.04     29.52 o
   1  10   8       25.26       -8.60     26.21 o
   2  10   8      589.29      499.95     71.22 o
   3  10   8      127.98      162.41     42.88 o
   4  10   8      464.03      365.95    102.44 o
  -6  11   8        2.62       50.93     44.41 o
  -5  11   8       12.14       47.57     21.80 o
  -4  11   8        2.15        8.23     17.00 o
  -3  11   8       17.54       24.04     16.68 o
  -2  11   8       39.02       48.99     21.81 o
  -1  11   8     1348.57     1300.68     76.20 o
   0  11   8      805.98      888.10     65.13 o
   1  11   8       45.97       47.87     32.28 o
   2  11   8       70.30       77.07     36.01 o
   3  11   8        0.21       20.26     39.35 o
   4  11   8       90.32      187.12     82.31 o
  -6  12   8      275.25      292.53     70.47 o
  -5  12   8        2.78       10.57     18.76 o
  -4  12   8     1347.75     1372.09     61.54 o
  -3  12   8      244.00      254.32     27.85 o
  -2  12   8     2737.59     2795.32     84.20 o
  -1  12   8      213.44      189.83     47.27 o
   0  12   8      167.75      161.47     33.12 o
   1  12   8        0.13      -11.12     32.83 o
   2  12   8      313.71      342.46     54.29 o
   3  12   8      104.37      136.22     54.04 o
   4  12   8      142.84       59.81     71.65 o
  -5  13   8       59.75       67.05     23.75 o
  -4  13   8       27.54       30.32     19.66 o
  -3  13   8      118.43      105.10     22.29 o
  -2  13   8       77.70      102.61     24.92 o
  -1  13   8     2194.44     2153.46    102.72 o
   0  13   8       41.04        6.82     23.76 o
   1  13   8      655.82      644.75     76.37 o
   2  13   8        3.80      -28.67     29.85 o
   3  13   8      122.61      144.98     77.57 o
   4  13   8      115.59       94.75     71.06 o
  -5  14   8       90.85       94.34     26.75 o
  -4  14   8      831.76      929.83     57.22 o
  -3  14   8        1.17       -9.11     16.38 o
  -2  14   8      946.91     1108.93     72.85 o
  -1  14   8       65.11       85.07     30.36 o
   0  14   8      178.13      145.91     41.69 o
   1  14   8        0.25      -21.06     26.00 o
   2  14   8       67.49      124.13     41.64 o
   3  14   8        6.37       60.40     59.81 o
   4  14   8       11.01      112.51     75.80 o
  -5  15   8      144.05      151.50     24.15 o
  -4  15   8      258.17      263.47     33.57 o
  -3  15   8      464.78      457.41     39.63 o
  -2  15   8        2.99       18.31     18.42 o
  -1  15   8     1250.45     1127.62     67.29 o
   0  15   8      842.24      878.88    130.61 o
   1  15   8     1578.37     1647.09    161.83 o
   2  15   8       11.77       12.04     32.28 o
   3  15   8      389.65      480.24    116.06 o
   4  15   8       64.67       40.86     66.91 o
  -5  16   8      363.69      366.33     34.59 o
  -4  16   8       36.55       57.03     22.17 o
  -3  16   8      261.97      234.96     31.59 o
  -2  16   8       17.56       31.00     22.04 o
  -1  16   8       64.11       98.74     29.03 o
   0  16   8       67.37       74.53     57.24 o
   1  16   8       18.77       54.47     37.21 o
   2  16   8       19.53      -24.14     28.36 o
   3  16   8        8.66        5.33     63.95 o
  -5  17   8      145.73      117.01     24.46 o
  -4  17   8      469.40      486.53     40.73 o
  -3  17   8      161.93      138.99     32.64 o
  -2  17   8       34.38       28.55     21.39 o
  -1  17   8     1417.43     1430.62     88.00 o
   0  17   8      256.78      267.53     51.53 o
   1  17   8     1480.88     1596.75    241.39 o
   2  17   8        3.40       23.06     34.06 o
   3  17   8      185.00      252.26     95.93 o
  -5  18   8      284.98      302.96     34.67 o
  -4  18   8       64.21       87.35     24.90 o
  -3  18   8      486.72      504.91     47.94 o
  -2  18   8        0.13      -15.14     18.98 o
  -1  18   8      144.64      246.60     48.63 o
   0  18   8       54.69       29.87     48.35 o
   1  18   8      177.89      165.09     49.10 o
   2  18   8        2.88       12.87     36.56 o
   3  18   8       64.25      -43.23     50.93 o
  -5  19   8        7.64       10.03     20.21 o
  -4  19   8      343.11      321.56     35.71 o
  -3  19   8        1.21       39.07     21.27 o
  -2  19   8       66.34       76.70     26.25 o
  -1  19   8      281.04      352.94     59.69 o
   0  19   8       12.83       44.29     34.08 o
   1  19   8      352.18      407.05     65.48 o
   2  19   8       46.24       35.98     38.35 o
   3  19   8      178.01       85.86     81.13 o
  -4  20   8      169.43      170.89     39.29 o
  -3  20   8      503.63      613.37     85.04 o
  -2  20   8      121.87      104.63     34.81 o
  -1  20   8      124.11       93.90     58.96 o
   0  20   8       24.03      -28.23     28.23 o
   1  20   8       61.19       48.62     41.50 o
   2  20   8       45.88      109.12     46.66 o
   3  20   8      203.24      214.36    104.22 o
  -4  21   8      237.03      227.29     42.69 o
  -3  21   8        4.00        9.78     24.60 o
  -2  21   8      503.51      632.76     62.43 o
  -1  21   8        6.76      -37.11     37.11 o
   0  21   8      309.17      228.62     51.66 o
   1  21   8      201.63      228.93     54.62 o
   2  21   8      166.09      179.97     53.29 o
   3  21   8      178.62      181.79    100.07 o
  -4  22   8       17.54       52.83     33.52 o
  -3  22   8      285.35      271.76     42.43 o
  -2  22   8      139.19       89.57     52.93 o
  -1  22   8       53.59       40.00     41.18 o
   0  22   8       67.70       98.76     56.77 o
   1  22   8        0.03       -4.51     37.03 o
   2  22   8       79.58       85.07     49.26 o
  -4  23   8       46.50        0.49     30.70 o
  -3  23   8       17.18       51.65     35.99 o
  -2  23   8      485.44      578.76     76.25 o
  -1  23   8       30.35       16.37     36.08 o
   0  23   8      512.01      433.58     94.66 o
   1  23   8       10.10       21.96     39.20 o
   2  23   8      226.37      307.70     77.55 o
  -3  24   8       94.89      145.55     53.05 o
  -2  24   8       45.01       54.25     51.08 o
  -1  24   8       20.46       26.91     39.87 o
   0  24   8       23.10       41.32     39.30 o
   1  24   8        4.00        2.64     41.16 o
   2  24   8       19.29      -10.36     50.81 o
  -3  25   8       34.70       68.82     43.92 o
  -2  25   8      353.99      404.94     83.31 o
  -1  25   8        3.23       48.00     40.85 o
   0  25   8      574.10      658.59     85.58 o
   1  25   8       23.11        6.14     41.63 o
  -3  26   8        0.29      -26.05     68.69 o
  -2  26   8       13.67       42.66     53.10 o
  -1  26   8        1.69       19.11     40.18 o
   0  26   8        3.20       67.51     46.73 o
   1  26   8       15.53       -7.58     43.80 o
  -2  27   8      191.60      120.21     96.52 o
  -1  27   8       41.70        0.82     50.44 o
   0  27   8      441.55      343.22     72.38 o
  -1  28   8       12.89      -18.58     37.70 o
   0  28   8        4.87       37.31     81.13 o
  -6   1   9      202.32      192.70     36.55 o
  -5   1   9       64.10       58.39     12.64 o
  -4   1   9     1801.30     1746.78     71.05 o
  -3   1   9       28.25       25.30     30.67 o
  -2   1   9     1060.75     1099.04    144.49 o
  -1   1   9      574.35      349.92     98.27 o
   0   1   9     1097.49      975.28    143.30 o
   2   1   9      141.36      127.77     51.88 o
   3   1   9     1174.80     1159.14    153.66 o
   4   1   9       19.79       63.36     65.73 o
  -6   2   9       23.09       28.01     27.40 o
  -5   2   9       72.05       74.07     13.19 o
  -4   2   9      176.91      119.25     22.22 o
  -3   2   9      497.35      533.32     54.31 o
  -2   2   9      584.18      533.49    103.92 o
  -1   2   9      627.12      537.81     62.70 o
   0   2   9      674.45      518.77     80.25 o
   1   2   9       18.59       52.98     46.15 o
   2   2   9      109.89      112.75     53.38 o
   3   2   9       69.23       26.05     63.36 o
   4   2   9       25.91        2.37     57.44 o
  -6   3   9       75.56       79.60     30.34 o
  -5   3   9        1.83       -2.62     10.15 o
  -4   3   9      406.48      376.48     36.66 o
  -3   3   9       12.48       21.53     23.39 o
  -2   3   9     2146.43     2285.39    133.04 o
  -1   3   9      635.62      675.89     58.20 o
   0   3   9      864.64      976.05     67.52 o
   1   3   9     1207.57     1473.69    203.11 o
   2   3   9      393.29      261.26    121.10 o
   3   3   9      615.94      635.70     90.71 o
   4   3   9      138.06       92.97     74.02 o
  -6   4   9      101.39       83.49     47.37 o
  -5   4   9      182.29      182.89     17.71 o
  -4   4   9      192.62      191.72     28.48 o
  -3   4   9      642.81      597.77     73.49 o
  -2   4   9     1376.15     1301.01     71.14 o
  -1   4   9     1614.10     1562.28    164.38 o
   0   4   9     1466.25     1518.76     76.25 o
   1   4   9      317.55      311.77     62.54 o
   2   4   9      273.67      270.05     64.47 o
   3   4   9       75.88       86.16     49.93 o
   4   4   9      117.70      -15.99     63.36 o
  -6   5   9        0.63       27.42     28.81 o
  -5   5   9       22.05       29.95     12.68 o
  -4   5   9      135.48      126.88     24.62 o
  -3   5   9       54.96       16.66     21.91 o
  -2   5   9      928.22      958.94     82.99 o
  -1   5   9      102.35      168.20     51.78 o
   0   5   9      729.88      731.32     57.37 o
   1   5   9      306.59      286.70     60.19 o
   2   5   9      548.15      644.00    114.37 o
   3   5   9      353.46      334.97     79.65 o
   4   5   9      323.73      236.27     97.11 o
  -6   6   9      190.30      248.80     40.51 o
  -5   6   9      167.39      207.99     35.99 o
  -4   6   9       58.13       58.94     21.31 o
  -3   6   9        0.16       11.42     21.50 o
  -2   6   9     1186.53     1313.63     65.03 o
  -1   6   9      792.58      800.17     55.61 o
   0   6   9     1219.77     1434.74     72.85 o
   1   6   9      284.10      210.69     46.03 o
   2   6   9       75.11      132.79     43.33 o
   3   6   9        6.09       30.20     61.58 o
   4   6   9       82.18       82.90     74.61 o
  -6   7   9       33.39       10.07     42.04 o
  -5   7   9      389.00      365.25     34.21 o
  -4   7   9       29.06       11.92     22.91 o
  -3   7   9     1202.77     1233.08     63.12 o
  -2   7   9       82.02      103.86     28.26 o
  -1   7   9      283.18      308.26     32.53 o
   0   7   9     1702.19     1587.78     65.89 o
   1   7   9      392.76      456.49     62.13 o
   2   7   9     1291.10     1228.97     96.01 o
   3   7   9      127.28      128.50     73.43 o
   4   7   9      418.45      310.88     97.11 o
  -5   8   9      437.68      506.18     30.72 o
  -4   8   9       10.65       -8.51     16.92 o
  -3   8   9      180.50      173.89     28.06 o
  -2   8   9      293.37      272.45     47.01 o
  -1   8   9      304.27      290.31     32.83 o
   0   8   9      234.64      284.68     49.67 o
   1   8   9       30.21       38.16     31.24 o
   2   8   9       63.41      153.76     44.03 o
   3   8   9       10.32       30.79     51.52 o
   4   8   9       15.24      148.04     78.76 o
  -5   9   9      775.92      755.86     39.78 o
  -4   9   9       15.03        1.14     16.18 o
  -3   9   9     1910.67     2007.60     76.35 o
  -2   9   9       75.76       57.20     26.18 o
  -1   9   9      854.15      973.94     68.94 o
   0   9   9     1033.86      976.84     82.66 o
   1   9   9       34.52       43.98     43.45 o
   2   9   9     1534.97     1523.85    109.01 o
   3   9   9      110.20       73.43     62.77 o
   4   9   9      744.57      460.70    118.43 o
  -5  10   9      293.46      312.07     28.36 o
  -4  10   9        0.17      -15.45     15.94 o
  -3  10   9      370.07      400.39     39.94 o
  -2  10   9       55.08      104.18     29.73 o
  -1  10   9      204.97      107.15     37.44 o
   0  10   9       81.24       58.23     32.43 o
   1  10   9       29.70       16.32     42.23 o
   2  10   9       32.32       80.28     38.96 o
   3  10   9        1.29      -34.35     46.78 o
   4  10   9        1.11      -59.81     59.81 o
  -5  11   9      551.05      530.40     54.73 o
  -4  11   9      106.18      130.02     37.93 o
  -3  11   9     1528.42     1651.15    144.19 o
  -2  11   9      179.01      121.82     27.42 o
  -1  11   9      694.83      742.84     62.63 o
   0  11   9      633.67      624.77     68.84 o
   1  11   9       25.00       23.59     31.69 o
   2  11   9     1177.85     1244.14    103.14 o
   3  11   9       66.39       57.44     71.06 o
  -5  12   9       30.30       26.91     19.45 o
  -4  12   9        5.35      -10.84     16.22 o
  -3  12   9      637.14      567.76     63.13 o
  -2  12   9        0.03       21.90     22.68 o
  -1  12   9     1465.26     1425.98     86.36 o
   0  12   9       19.72       50.94     33.37 o
   1  12   9      121.19      112.75     39.81 o
   2  12   9       31.12       77.21     38.71 o
   3  12   9        9.48       52.70     65.14 o
  -5  13   9      238.49      260.18     28.71 o
  -4  13   9      121.95      135.95     25.80 o
  -3  13   9      932.45     1071.30     69.63 o
  -2  13   9        0.06        8.11     19.39 o
  -1  13   9      774.07      883.41     70.41 o
   0  13   9      923.75      779.82     85.99 o
   1  13   9      181.68      258.61     51.59 o
   2  13   9      805.75      897.79     94.19 o
   3  13   9       29.20       69.28     67.51 o
  -5  14   9       39.07       25.05     18.49 o
  -4  14   9       15.38       21.31     18.59 o
  -3  14   9     1003.65      929.50     81.20 o
  -2  14   9      113.23       74.21     28.21 o
  -1  14   9      568.39      552.45     56.92 o
   0  14   9       46.79       61.57     37.37 o
   1  14   9      254.28      252.31     64.22 o
   2  14   9       47.54       56.81     39.91 o
   3  14   9        8.72      -49.15     52.11 o
  -5  15   9        7.23       12.61     18.70 o
  -4  15   9        0.44       30.66     20.00 o
  -3  15   9      206.34      195.90     35.61 o
  -2  15   9       83.26       93.73     26.92 o
  -1  15   9      455.82      369.41     59.46 o
   0  15   9       46.98       95.07     38.58 o
   1  15   9      338.83      390.76     63.91 o
   2  15   9      169.92      161.42     50.68 o
   3  15   9      132.78      202.52    101.26 o
  -5  16   9        0.21      -18.48     18.48 o
  -4  16   9       91.77      103.57     25.75 o
  -3  16   9      617.02      593.05     55.10 o
  -2  16   9       25.96        7.73     21.39 o
  -1  16   9     1229.80     1257.77    101.54 o
   0  16   9      141.40      121.41     46.06 o
   1  16   9      336.15      488.19     96.78 o
   2  16   9        0.08      -34.60     34.60 o
   3  16   9       18.56       61.58     78.76 o
  -4  17   9      188.02      208.48     32.28 o
  -3  17   9       42.97       22.38     27.09 o
  -2  17   9      256.76      208.39     41.01 o
  -1  17   9     1107.04     1122.53     95.88 o
   0  17   9        7.71      -29.05     29.05 o
   1  17   9      619.80      713.01    108.32 o
   2  17   9       39.02       67.87     40.53 o
   3  17   9      298.28      223.24     98.30 o
  -4  18   9      135.79      174.56     35.18 o
  -3  18   9      268.90      355.28     45.35 o
  -2  18   9       27.52        6.44     32.14 o
  -1  18   9      887.83     1001.75     92.79 o
   0  18   9       29.20       18.44     47.99 o
   1  18   9      203.91      248.65     56.71 o
   2  18   9        3.69       21.14     40.91 o
  -4  19   9      585.90      606.96     57.83 o
  -3  19   9        1.66      -22.00     22.00 o
  -2  19   9      326.15      341.73     59.25 o
  -1  19   9      263.33      200.55     52.38 o
   0  19   9       85.12      126.92     44.21 o
   1  19   9      799.10      734.88     84.83 o
   2  19   9        9.15      -38.03     38.03 o
  -4  20   9      280.43      287.77     44.19 o
  -3  20   9       64.88       97.94     39.28 o
  -2  20   9       27.52       63.08     43.62 o
  -1  20   9      328.49      402.54     62.83 o
   0  20   9        2.65       18.18     36.71 o
   1  20   9      221.75      169.37     53.10 o
   2  20   9       23.70       -3.52     47.27 o
  -4  21   9      695.69      670.46     77.56 o
  -3  21   9       12.13       12.97     28.85 o
  -2  21   9      287.12      365.52    103.33 o
  -1  21   9       62.00       33.06     38.57 o
   0  21   9       41.68       24.01     42.77 o
   1  21   9      344.88      265.01     60.62 o
   2  21   9        0.32        1.39     50.54 o
  -3  22   9       24.27       33.99     35.75 o
  -2  22   9      125.82      161.45    144.19 o
  -1  22   9       83.17       90.47     45.85 o
   0  22   9      109.16      110.05     71.86 o
   1  22   9       71.67      120.75     50.30 o
  -3  23   9        4.17      -11.51     37.76 o
  -2  23   9      386.32      425.44     94.45 o
  -1  23   9       53.42       79.47     47.71 o
   0  23   9       20.27      -26.76     38.70 o
   1  23   9      158.04      127.30     56.09 o
  -3  24   9        0.91       11.84     66.32 o
  -2  24   9      447.61      374.89     85.73 o
  -1  24   9        2.43      -32.85     37.68 o
   0  24   9      201.57      224.77     60.83 o
   1  24   9        0.96       16.98     42.81 o
  -2  25   9       95.18      118.38     62.10 o
  -1  25   9       12.00       74.05     83.19 o
   0  25   9       38.37      115.19     52.68 o
  -1  26   9       25.89       28.48     56.82 o
  -5   0  10       16.81       -0.47     20.07 o
  -4   0  10     2453.99     2604.32    169.95 o
  -3   0  10      215.97      269.43     79.35 o
   2   0  10       56.38      -15.40     55.07 o
  -5   1  10        0.04        1.85     12.90 o
  -4   1  10        0.12       58.99     25.11 o
  -3   1  10        2.69      -10.63     23.69 o
  -2   1  10       22.31        3.55     54.48 o
  -1   1  10       58.73      121.95     51.59 o
   0   1  10        4.09       15.62     26.85 o
   1   1  10       27.55      -42.00     49.74 o
   2   1  10        0.55       -3.84     43.32 o
  -5   2  10       26.74       20.22     13.53 o
  -4   2  10     1677.65     1769.62     65.49 o
  -3   2  10      509.12      530.75    119.10 o
  -2   2  10     1435.60     1515.95    124.87 o
  -1   2  10     1463.49     1571.94    129.97 o
   0   2  10      483.12      475.41     80.23 o
   1   2  10     1870.61     1762.15    350.26 o
   2   2  10      106.71       22.81     59.81 o
  -5   3  10        1.22        7.99     13.18 o
  -4   3  10       79.84       88.58     27.44 o
  -3   3  10      105.53       60.65     32.60 o
  -2   3  10      309.30      309.97     74.02 o
  -1   3  10      198.31      200.36     39.71 o
   0   3  10        5.39      -15.15     35.29 o
   1   3  10      147.28      139.56     58.58 o
   2   3  10        6.18       13.12     46.18 o
   3   3  10       56.90       -9.47     61.58 o
  -5   4  10      163.49      159.31     19.17 o
  -4   4  10      892.73      913.20     96.61 o
  -3   4  10      787.69      692.49     66.13 o
  -2   4  10      715.74      654.75    105.84 o
  -1   4  10     1091.46     1005.56     95.63 o
   0   4  10      303.60      200.53     56.72 o
   1   4  10      825.36      780.29    126.72 o
   2   4  10      212.18      192.12     62.14 o
   3   4  10      334.69      191.27     90.01 o
  -5   5  10       10.65        3.86     14.34 o
  -4   5  10      322.58      305.73     59.55 o
  -3   5  10      486.19      312.83     48.79 o
  -2   5  10      436.60      453.74     57.92 o
  -1   5  10      219.05      244.01     60.56 o
   0   5  10       90.02      221.10     60.37 o
   1   5  10        0.59       -0.85     45.59 o
   2   5  10       81.29      135.09     45.23 o
   3   5  10       71.52       45.60     62.77 o
  -5   6  10      759.12      651.54     37.58 o
  -4   6  10      257.85      244.75     34.93 o
  -3   6  10     1034.37     1053.78     80.51 o
  -2   6  10      579.31      627.11     58.04 o
  -1   6  10      525.60      545.93    101.62 o
   0   6  10      931.05     1171.39    115.00 o
   1   6  10      399.67      406.48     63.16 o
   2   6  10      477.45      505.59     68.17 o
   3   6  10      171.35      172.91     87.05 o
  -5   7  10       18.22       46.98     17.90 o
  -4   7  10      236.41      241.98     34.96 o
  -3   7  10      266.10      247.54     44.68 o
  -2   7  10      623.11      660.51     59.07 o
  -1   7  10      317.49      312.40     45.32 o
   0   7  10        0.88       82.12     37.42 o
   1   7  10       28.76       20.00     33.83 o
   2   7  10      110.47       57.60     41.16 o
   3   7  10       43.00        7.11     60.40 o
  -5   8  10     1449.06     1480.52     62.40 o
  -4   8  10       51.65       62.50     24.17 o
  -3   8  10     1396.04     1395.78     78.90 o
  -2   8  10     1009.41      957.75    137.86 o
  -1   8  10      569.19      738.19    117.95 o
   0   8  10     1520.38     1551.24    111.30 o
   1   8  10       17.40       67.13     37.63 o
   2   8  10     1115.10     1008.36     95.73 o
   3   8  10       63.03      -33.16     61.58 o
  -5   9  10       10.54       60.13     22.24 o
  -4   9  10       73.07       95.08     26.55 o
  -3   9  10        2.60       89.35     30.58 o
  -2   9  10      327.13      372.21     52.65 o
  -1   9  10      135.23      111.86     40.57 o
   0   9  10       12.35       23.14     34.62 o
   1   9  10        6.09       -5.00     32.14 o
   2   9  10       12.10       56.85     41.92 o
   3   9  10       15.64      -37.90     60.99 o
  -5  10  10     1274.06     1369.93     63.87 o
  -4  10  10      142.97      125.01     29.20 o
  -3  10  10     1425.82     1454.09     90.95 o
  -2  10  10     1060.22      779.37     65.39 o
  -1  10  10      292.81      309.10     55.09 o
   0  10  10      748.17      815.73     81.42 o
   1  10  10        0.92      -10.14     31.35 o
   2  10  10     1108.34     1285.63    124.90 o
   3  10  10       59.26       90.01     77.57 o
  -5  11  10       46.56       63.93     24.36 o
  -4  11  10        5.46       41.23     23.37 o
  -3  11  10      123.43      140.49     32.71 o
  -2  11  10        0.76       -1.01     21.14 o
  -1  11  10      202.19      322.24     62.78 o
   0  11  10        7.45       42.24     44.01 o
   1  11  10       28.53      -30.58     30.58 o
   2  11  10       14.68       39.67     45.50 o
   3  11  10       13.29       17.76     71.65 o
  -5  12  10      786.99      804.85     48.45 o
  -4  12  10       31.66       51.36     28.23 o
  -3  12  10      890.85      895.98    119.40 o
  -2  12  10      381.11      383.99     43.39 o
  -1  12  10      659.02      812.59     84.28 o
   0  12  10     1226.25     1218.20    100.34 o
   1  12  10       47.41       25.95     39.10 o
   2  12  10      585.89      553.49     84.54 o
   3  12  10        8.26       65.73     69.28 o
  -5  13  10      186.95      163.98     32.97 o
  -4  13  10       66.90       43.60     25.11 o
  -3  13  10      441.91      509.13     52.35 o
  -2  13  10      210.61      196.91     41.13 o
  -1  13  10      421.84      455.58     75.32 o
   0  13  10       15.92       68.45     39.15 o
   1  13  10        0.25       21.23     38.27 o
   2  13  10        0.01       53.11     44.09 o
  -4  14  10       13.17       44.96     25.62 o
  -3  14  10      409.83      498.30     52.41 o
  -2  14  10      170.56      229.82     40.93 o
  -1  14  10      429.92      337.11     58.94 o
   0  14  10      785.44      831.19     89.37 o
   1  14  10      149.92      207.72     55.35 o
   2  14  10      168.80      181.87     54.86 o
  -4  15  10       76.33      106.24     29.25 o
  -3  15  10      523.48      586.12     62.56 o
  -2  15  10      269.57      261.58     87.69 o
  -1  15  10      278.02      323.21     59.86 o
   0  15  10      120.99      184.38     48.44 o
   1  15  10        0.17       16.54     39.79 o
   2  15  10        0.30       27.70     65.63 o
  -4  16  10      215.38      261.96     41.51 o
  -3  16  10      361.32      442.00     52.18 o
  -2  16  10      194.54      256.00     56.94 o
  -1  16  10      589.02      572.10     75.37 o
   0  16  10      148.85      155.49     48.84 o
   1  16  10      237.99      264.70     60.25 o
   2  16  10       67.25      102.10     51.44 o
  -4  17  10       17.49       -0.14     28.72 o
  -3  17  10      375.78      321.07     54.60 o
  -2  17  10      378.10      473.91     70.53 o
  -1  17  10      339.33      402.96     65.97 o
   0  17  10       98.99       63.13     43.96 o
   1  17  10       31.79       52.73     43.51 o
   2  17  10       10.59      -35.73     50.04 o
  -4  18  10      359.48      370.85     47.63 o
  -3  18  10      259.40      302.91     52.18 o
  -2  18  10      109.97      105.29     66.62 o
  -1  18  10      723.68      824.24    165.94 o
   0  18  10       90.61      161.63     48.02 o
   1  18  10      470.05      645.63     84.60 o
   2  18  10       18.95       58.78     54.32 o
  -3  19  10       39.35       42.30     36.71 o
  -2  19  10       89.02      135.05     59.35 o
  -1  19  10       97.74      119.40     49.32 o
   0  19  10        0.84      -30.56     36.21 o
   1  19  10        8.15       63.66     46.44 o
  -3  20  10       60.13       92.41     48.65 o
  -2  20  10       80.96      133.16     80.24 o
  -1  20  10      374.32      507.00     76.04 o
   0  20  10        2.99      -29.41     37.99 o
   1  20  10      648.74      668.52     88.51 o
  -3  21  10        0.03       38.59     51.77 o
  -2  21  10       18.14       15.68     51.92 o
  -1  21  10        9.13       17.65     59.71 o
   0  21  10       12.67       31.07     47.07 o
   1  21  10       72.31      118.31     53.80 o
  -2  22  10      222.75      205.09     67.22 o
  -1  22  10      169.23      191.31     56.37 o
   0  22  10        0.07      -17.89     40.85 o
  -1  23  10       61.48      107.85     51.15 o
  -5   1  11       15.23       -1.13     15.06 o
  -4   1  11      251.64      254.59     38.72 o
  -3   1  11      579.13      401.82     55.09 o
  -2   1  11       13.20       30.20     40.93 o
  -1   1  11     1331.33     1475.66    188.90 o
   0   1  11      175.37      103.88     69.58 o
   1   1  11      403.86      362.30     76.17 o
   2   1  11       53.91       75.97     56.71 o
  -5   2  11       11.12       37.32     16.76 o
  -4   2  11      202.86      262.00     38.11 o
  -3   2  11      144.63      136.50     40.01 o
  -2   2  11       25.35       13.62     57.44 o
  -1   2  11       63.75       55.47     48.44 o
   0   2  11        5.77       54.46     49.82 o
   1   2  11       70.93       65.54     55.47 o
   2   2  11       27.47       23.69     52.76 o
  -5   3  11       45.46       24.86     17.04 o
  -4   3  11      225.27      282.59     33.11 o
  -3   3  11      176.73       84.89     38.04 o
  -2   3  11       96.02      112.32     49.88 o
  -1   3  11      726.63      926.78    106.11 o
   0   3  11       44.39       56.04     71.35 o
   1   3  11       76.50        4.39     45.46 o
   2   3  11        7.11       57.81     55.27 o
  -5   4  11      121.18      151.63     21.70 o
  -4   4  11      208.19      211.80     34.79 o
  -3   4  11      512.92      595.09     69.09 o
  -2   4  11       81.35       72.01     68.17 o
  -1   4  11        4.99       29.55     41.05 o
   0   4  11       33.81       35.05     45.84 o
   1   4  11       59.22       10.96     43.16 o
   2   4  11      164.78      120.38     58.52 o
  -5   5  11      112.88      149.32     22.64 o
  -4   5  11      371.39      346.33     43.38 o
  -3   5  11       73.26      118.66     41.08 o
  -2   5  11      114.15       90.19     38.90 o
  -1   5  11      124.36       52.92     44.38 o
   0   5  11       30.21       11.00     74.32 o
   1   5  11       46.35      103.76     53.57 o
   2   5  11        4.61       13.41     40.86 o
  -5   6  11       94.59       92.23     26.13 o
  -4   6  11       65.56      105.47     35.64 o
  -3   6  11      361.17      367.38     56.36 o
  -2   6  11        8.50       37.09     32.91 o
  -1   6  11        6.48      -29.17     29.17 o
   0   6  11       39.19       11.57     33.09 o
   1   6  11        7.66       20.48     36.56 o
   2   6  11      291.51      242.72     67.99 o
  -4   7  11      240.99      188.48     35.59 o
  -3   7  11      104.26      111.18     46.30 o
  -2   7  11      245.62      257.38     44.07 o
  -1   7  11        7.95      -29.93     29.93 o
   0   7  11      322.58      265.01     55.20 o
   1   7  11        9.29       47.18     41.21 o
   2   7  11        6.90       -1.07     44.64 o
  -4   8  11       44.38       53.33     26.64 o
  -3   8  11      218.68      255.41     41.28 o
  -2   8  11        6.22       30.30     43.57 o
  -1   8  11       55.80        2.72     36.65 o
   0   8  11       69.29       43.00     38.91 o
   1   8  11        0.84       11.25     38.06 o
   2   8  11       78.81      100.61     48.14 o
  -4   9  11      178.79      249.03     37.37 o
  -3   9  11      173.68      283.11     41.71 o
  -2   9  11      460.44      580.78     71.84 o
  -1   9  11       49.82       82.61     42.87 o
   0   9  11      282.05      242.87     54.23 o
   1   9  11       26.23      -23.44     37.63 o
   2   9  11       81.24       77.48     51.38 o
  -4  10  11        4.04      -15.61     20.88 o
  -3  10  11       39.35       37.53     26.51 o
  -2  10  11        0.12       20.40     35.28 o
  -1  10  11       40.07       54.52     38.24 o
   0  10  11        6.68       62.00     38.68 o
   1  10  11       23.20       75.98     43.90 o
   2  10  11       33.78       63.89     47.28 o
  -4  11  11       36.18       -2.75     25.07 o
  -3  11  11      220.19      289.54     43.97 o
  -2  11  11      281.90      270.96     55.87 o
  -1  11  11       47.98       40.66     36.42 o
   0  11  11      462.27      398.93     79.46 o
   1  11  11       40.38      141.96     47.78 o
   2  11  11      109.33      152.52     54.86 o
  -4  12  11       39.68       62.44     29.42 o
  -3  12  11       57.51      114.61     34.75 o
  -2  12  11       17.33      -18.24     34.71 o
  -1  12  11        5.43      -24.09     31.84 o
   0  12  11        5.22       -8.08     37.03 o
   1  12  11       98.89      108.17     52.11 o
   2  12  11        3.31       30.04     55.12 o
  -4  13  11        6.87       -2.31     24.47 o
  -3  13  11      164.41      168.78     43.80 o
  -2  13  11       41.13       47.92     38.33 o
  -1  13  11        1.35       15.17     38.22 o
   0  13  11      557.45      583.93    101.45 o
   1  13  11       45.46      110.99     58.84 o
   2  13  11       35.45      164.03    106.00 o
  -4  14  11      117.85      130.43     35.00 o
  -3  14  11       62.64      124.51     65.28 o
  -2  14  11      125.85      212.37     66.85 o
  -1  14  11       16.98       32.76     38.02 o
   0  14  11       13.13       -5.82     39.57 o
   1  14  11       28.68      104.79     55.83 o
  -3  15  11      112.71       99.06     55.03 o
  -2  15  11        8.77       61.86     51.90 o
  -1  15  11       42.96      117.06     48.62 o
   0  15  11       47.40       22.60     40.73 o
   1  15  11        2.00      -39.85     39.85 o
  -3  16  11       36.21       86.63     50.65 o
  -2  16  11      217.09      334.50     74.52 o
  -1  16  11        7.85        3.09     39.07 o
   0  16  11      227.20      308.23     64.33 o
   1  16  11       58.82       13.69     43.85 o
  -3  17  11       63.83       62.17     51.68 o
  -2  17  11       19.77      114.35     68.69 o
  -1  17  11      206.39      226.27     59.19 o
   0  17  11       21.60       59.19     47.05 o
   1  17  11       18.24       11.37     44.00 o
  -2  18  11      122.45      170.08     64.80 o
  -1  18  11        0.43      -14.46     37.84 o
   0  18  11       44.06       49.32     46.25 o
  -2  19  11       20.39        9.92     52.11 o
  -1  19  11       74.59       96.31     48.88 o
   0  19  11       10.54       22.59     43.58 o
  -1  20  11       28.28        4.15     69.28 o
  -4   0  12       34.30       38.19     40.45 o
  -3   0  12       40.01      -47.37     47.37 o
  -2   0  12      551.78      674.47    138.56 o
  -1   0  12       82.83      109.55     82.90 o
   0   0  12      288.90      281.87    104.81 o
   1   0  12        3.73       29.61     77.57 o
  -4   1  12       17.46       43.77     27.17 o
  -3   1  12        0.36      -14.80     28.11 o
  -2   1  12        0.24       20.80     46.81 o
  -1   1  12        0.00       32.70     49.78 o
   0   1  12        6.26       18.62     57.74 o
   1   1  12       18.26      -50.56     58.33 o
  -4   2  12       14.55       -4.12     25.41 o
  -3   2  12       12.83        3.90     31.16 o
  -2   2  12      339.67      229.69     64.44 o
  -1   2  12       26.10       -2.32     46.87 o
   0   2  12      368.99      385.55     84.01 o
   1   2  12       12.64       31.11     57.62 o
  -4   3  12       80.97       71.02     25.82 o
  -3   3  12       88.02      107.62     39.12 o
  -2   3  12        2.75       59.63     52.00 o
  -1   3  12        0.59      -41.66     41.66 o
   0   3  12       14.31       17.17     62.18 o
   1   3  12       90.61      119.54     68.19 o
  -4   4  12        2.40       44.31     27.81 o
  -3   4  12        8.47       28.86     32.88 o
  -2   4  12      157.64      160.14     60.08 o
  -1   4  12        0.25       29.74     47.27 o
   0   4  12      271.08      242.43     70.82 o
   1   4  12       32.43      -33.16     66.32 o
  -4   5  12       95.31       80.15     31.11 o
  -3   5  12      229.93      171.56     45.88 o
  -2   5  12       10.00       87.84    102.08 o
  -1   5  12       18.90       21.19     46.78 o
   0   5  12       14.44      155.94     60.26 o
   1   5  12       11.79       36.67     44.09 o
  -4   6  12        5.58       26.74     26.12 o
  -3   6  12       84.86       95.28     39.84 o
  -2   6  12       38.37       72.55     42.65 o
  -1   6  12      132.85      122.74     47.69 o
   0   6  12       25.23       17.13     39.03 o
   1   6  12       45.15       51.98     44.59 o
  -4   7  12       29.01       59.68     29.35 o
  -3   7  12      196.88      219.37     49.28 o
  -2   7  12        9.60       20.51     86.16 o
  -1   7  12      174.99      147.84     51.10 o
   0   7  12       51.72       85.71     46.27 o
   1   7  12        7.62       25.40     43.24 o
  -3   8  12      110.23       76.43     37.41 o
  -2   8  12       16.12        0.80     48.02 o
  -1   8  12      383.37      452.75     71.45 o
   0   8  12        3.04       20.44     42.14 o
   1   8  12      230.17      179.35     55.83 o
  -3   9  12      113.59      225.61     64.48 o
  -2   9  12        1.30      -29.09     40.04 o
  -1   9  12      114.47      125.54     48.35 o
   0   9  12       14.96       -8.81     43.53 o
   1   9  12        0.92      -39.00     39.00 o
  -3  10  12      105.45       79.13     50.16 o
  -2  10  12       43.56       96.89     54.02 o
  -1  10  12      360.39      325.52     73.32 o
   0  10  12        9.28       17.82     38.40 o
   1  10  12      167.81      214.33     60.91 o
  -3  11  12        0.18      -39.34     71.65 o
  -2  11  12       16.21       -2.60     42.04 o
  -1  11  12       13.24       46.81     43.92 o
   0  11  12        4.33       23.22     42.12 o
   1  11  12       46.77       35.03     59.77 o
  -3  12  12      159.10       88.23     55.07 o
  -2  12  12       36.95       30.40     49.77 o
  -1  12  12      251.53      278.86     62.98 o
   0  12  12        3.13       24.76     44.67 o
  -2  13  12       20.20       64.40     78.76 o
  -1  13  12       29.00       12.35     39.66 o
   0  13  12        1.32      -16.71     42.16 o
  -2  14  12       10.85       40.96     94.45 o
  -1  14  12      157.26      149.18     58.01 o
   0  14  12        0.80      -15.47     40.32 o
  -2  15  12       37.49       48.56     74.02 o
  -1  15  12      100.91      105.72     49.56 o
  -2   1  13      395.42      472.94     91.70 o
  -1   1  13       49.37      -23.24     53.00 o
   0   1  13      142.87      178.72     75.20 o
  -2   2  13        8.19      104.69     56.90 o
  -1   2  13        0.11       33.10     54.39 o
   0   2  13        0.07       -4.01     60.42 o
  -2   3  13      254.31      215.34     67.40 o
  -1   3  13       94.24       22.22     53.21 o
   0   3  13      211.52      285.56     84.43 o
  -2   4  13        0.44       63.98     56.96 o
  -1   4  13        9.22      -36.76     48.77 o
   0   4  13        4.13       42.24     67.21 o
  -2   5  13      236.34      496.23    127.91 o
  -1   5  13      138.62      161.99     58.32 o
   0   5  13      151.14      390.23    130.87 o
  -2   6  13       15.97       14.61     51.60 o
  -1   6  13        2.35      -21.79     41.63 o
  -2   7  13       69.00       57.58     56.93 o
  -1   7  13      234.72      230.68     59.93 o
  -1   8  13        6.06        2.96     80.53 o
 
